# Supplementary material for: Construction of a High-Density Genetic Map and Analysis of Seed-Related Traits Using Specific Length Amplified Fragment Sequencing for Cucurbita maxima
Source: Front Plant Sci. 2020 Feb 21;10:1782. doi: 10.3389/fpls.2019.01782 (PMC7046561; doi:10.3389/fpls.2019.01782)
Supplement: Supplementary file 9 [file Table_2.xlsx]

## Sheet: Sheet1
Table S2. Seed-relative traits in parents and offspring of 100 F2 individuals for SLAF-seq
Sample	Seed Length	Seed width	Seed number per fruit	Hundred seed weight(g)	Sample	Seed Length	Seed width	Seed number per fruit	Hundred seed weight(g)
ID	(mm)	(mm)			ID	(mm)	(mm)			Seed Length (mm)	frequency
2013-12	16.44	9.08	116	10.65	F2-50	22.28	14.9	96	34.38	1-17	3
9-6	20.55	14.12	105	26.55	F2-51	18.23	10.07	230	19.57	17-18	2
F1	20.35	14.36	189	36.97	F2-52	20.67	12.02	209	33.97	18-19	5
F2-1	22.45	15.44	360	30.83	F2-53	20.85	12.86	131	37.4	19-20	8
F2-2	21.82	11.54	275	23.28	F2-54	21.96	13.08	266	38.72	20-21	13
F2-3	25.5	14.99	155	32.9	F2-55	24.07	12.17	36	22.22	21-22	22
F2-4	21.99	12.17	152	26.97	F2-56	23.1	13.11	130	36.92	22-23	18
F2-5	21.94	13.54	115	27.83	F2-57	15.1	10.5	163	20.25	23-24	15
F2-6	24.27	13.49	281	27.76	F2-58	19.16	11	289	29.07	24-25	9
F2-7	23.41	13.57	151	19.87	F2-59	22.08	12.53	290	38.62	25-27	5
F2-8	22.6	13.21	244	30.33	F2-60	20.19	13.09	465	40.43
F2-9	24.57	13.8	249	43.78	F2-61	21.4	13.2	453	25.39
F2-10	22.56	12.82	330	31.52	F2-62	20.45	11.67	71	47.89
F2-11	24.15	14.53	162	46.91	F2-63	21.63	12.64	77	20.78	Seed width (mm)	frequency
F2-12	19.37	12.56	131	22.9	F2-64	27.06	15.73	197	47.21	1-9	2
F2-13	22.6	12.75	487	27.1	F2-65	21.26	12.67	232	28.88	9-10	2
F2-14	18.94	10.88	173	26.59	F2-66	21.27	13.05	153	22.64	10-11	7
F2-15	22.85	13.14	367	30.52	F2-67	20.68	12.37	165	24.85	11-12	18
F2-16	22.77	14.19	269	28.25	F2-68	22.23	12.13	96	27.08	12-13	32
F2-17	23.26	13.2	246	29.27	F2-69	23.35	12.02	195	27.18	13-14	24
F2-18	23.22	11.89	74	20.27	F2-70	23.55	13	198	37.88	14-15	11
F2-19	22.79	12.59	353	29.18	F2-71	18.91	10.42	226	12.83	15-16	2
F2-20	21.96	11.2	191	30.37	F2-72	21.95	12.92	188	37.23	16-17	2
F2-21	24.59	13.76	185	32.97	F2-73	22.25	14.01	104	24.04
F2-22	23.38	16.58	204	35.78	F2-74	23.07	13.44	260	25.38
F2-23	23.19	13.85	191	42.03	F2-75	15.79	8.98	53	9.43
F2-24	21.99	11.64	193	21.76	F2-76	17.57	9.35	105	14.29
F2-25	20.71	11.5	315	20.95	F2-77	22.91	12.91	173	20.81
F2-26	20.95	12.54	330	24.55	F2-78	22.53	13.17	302	20.53
F2-27	18.94	10.03	527	30.55	F2-79	19.74	12.74	113	34.27
F2-28	16.58	7.81	190	16.32	F2-80	21.18	11.46	375	26.93	Seed number per fruit	frequency
F2-29	23.42	14.89	163	41.72	F2-81	21.24	11.2	108	16.67	1-50	3
F2-30	23	12.5	302	19.54	F2-82	19.74	12.93	292	28.42	50-100	11
F2-31	23.39	13.4	124	43.55	F2-83	22.95	13.95	200	26	100-150	17
F2-32	21.94	12.19	100	28	F2-84	21.3	12.97	44	27.27	150-200	26
F2-33	21.32	13.47	54	25.93	F2-85	20.5	11.17	229	26.2	200-250	14
F2-34	21.49	14.04	196	39.8	F2-86	22.08	11.47	94	30.27	250-300	11
F2-35	22.45	11.74	336	29.46	F2-87	23.28	12.62	242	26.86	300-350	9
F2-36	20.1	11.33	169	18.34	F2-88	19.4	12.55	302	27.81	350-400	5
F2-37	19.68	12.2	145	34.48	F2-89	21.8	12.7	215	33.49	400-600	4
F2-38	24	13.33	159	35.22	F2-90	21.8	13.4	229	34.93
F2-39	23.41	12.86	158	20.25	F2-91	21.8	13.2	131	39.69
F2-40	18.83	10.4	115	17.39	F2-92	24.05	12.69	362	28.45
F2-41	20.29	11.41	49	14.29	F2-93	20.66	9.96	85	25.71
F2-42	24	14.95	136	37.5	F2-94	25.04	14.7	279	33.69
F2-43	25.87	16.47	126	28.57	F2-95	22.26	11.92	136	18.38
F2-44	22.9	12.7	64	20.31	F2-96	25.04	14.7	279	33.69	Hundred seed weight (g)	frequency
F2-45	20.95	10.8	315	20.95	F2-97	19.2	11.08	106	16.04	1-16	4
F2-46	19.55	12	90	25.56	F2-98	21.45	12.12	224	20.09	16-20	9
F2-47	20.93	11.58	258	27.52	F2-99	24.16	14.06	196	38.27	20-24	16
F2-48	17.51	13.3	172	22.67	F2-100	23.71	11.11	336	32.14	24-28	22
F2-49	21.26	12.76	162	47.53						28-32	17
										32-36	13
										36-40	10
										40-44	5
										44-48	4
