# Supplementary material for: Construction of a High-Density Genetic Map and Analysis of Seed-Related Traits Using Specific Length Amplified Fragment Sequencing for Cucurbita maxima
Source: Front Plant Sci. 2020 Feb 21;10:1782. doi: 10.3389/fpls.2019.01782 (PMC7046561; doi:10.3389/fpls.2019.01782)
Supplement: Supplementary file 12 [file Table_5.xlsx]

## Sheet: Sheet1
Table S5. The sequence of 8,406 mapped markers
>Marker309804	Cma_Chr12	1128148
CTCTACCTAGCATGCGTGGCCTCTCTGATACTCTCGCCGCCACTCTCTTGGAATCTCTGTGTGTGCGCGTAACTGACGCTGCGAATCCTCGAACGACGCAG[T]CAGCCAGCAGTAGGAAAGGTGGCGGTTCCCGTTAGCTTCCGCAAGCTTCATCATCAACCGAAACTGCCCCTACAGTTTTCCAATAAATTACATCCATTGC
>Marker333041	Cma_Chr12	8596290
AGTTTTAGGGCATGACTCTTATACCAGGTTAGATGAACACGACTCTCCACAATGGAATGGTATGTTATTGTTCACTTTGAGCCCAATCTCTCATGATTTTA[G]CTTTGGATTTCTCCAAAAGACCTCGTACCAATGGAGATAGATCCTTCCCTAAATTAGTCGAATGAGTAGGTGTGGGACTTTCCTCCAAAAAAAACAAGGG
>Marker321507	Cma_Chr12	4790127
ACTCTACTAATGGAAGAATTTAATTAGTATTTTAATAATTTTAGGTGTAAACCATTTATTTCTTAATTTAATTTTTTGTTTTACAATTTTTCAAAAATATC[T]CATATTTTAAACCTTGATAAAATAATAGTGAAGTTTAACTAAATCTGTATTTTATTAGTGAATATTGTTAGACAACTCTCCACAATGGTATGATATTGTT
>Marker318672	Cma_Chr12	3935747
CAATTTGTATACTTCTTTCAAATCCGGGAGGAATGCTTAGATAGATTTCCTCATTTAGATCGTTATGAATAAATGCACCATTCACATCATACTGTGATCGC[T]TGCCAATTAAGTTGGTAGCCCAGGTAACTATCTTCTTACGATGTTCATCCTCACAACTAGTGCAAATGTCCCTTTAACCAAAAGTTTGAGTGTATCTCTT
>Marker309883	Cma_Chr12	1186755
GCTTCTTTGCCAAACTCACGAATGGTTTTGACATGATTGTTACTTTTATAGATCATGAACAGTTCGTTCCACTCTCCAACCGATGTGAGATCTCACAATCC[T]ACCCCCTTTGAGTGTCAGTGTCTTCGGTGACACACCGCCCGATATTTGACTCTGATACCATTCATAACCGCCCAAGCCTACCATCAGCAGATATTGTCTA
>Marker335887	Cma_Chr12	9950290
GAAAATATGTAGATTATAACAATCACATTATTCCCACAAACTTGAATAATGCGTAAGCTGTAAAAAAAAGGTTAAAAAAACACTTTTTCCACAAAATTTTT[C]GTCTACACAAGCTCACCGCTAGTAGATATTGTTTGCTTTGGCCTATTACGTATCGTCGTTAGCCTAACAGTTTTAAGATAAAACCGCATCTACTATGGAG
>Marker332757	Cma_Chr12	8478156
AAGCTGTATACATTATGTAACACCTTTGCAAAGAATCATTCTGGAAGAGCTACTTGACAGGTACAAAAATATTCCAACTTAGATTCATGTTCAAAACTGTC[G]ATGTCACACGTTGGTTGGGGAGGAGAACAAACCACCATTTGTAAGGGTGTGGAAACCTTCCCATAGAAGACGCGTTTTAAAGCCTTGAGGGAAAGTTCAA
>Marker310896	Cma_Chr12	1537841
ACGGCCAAATTCAAAACCATCTGACCCTTCTCATGGCTTCTCAAAACCGCCCTTCCCGATCCCTCGAAAACCCGCCGGAAACCGGTATTCCGATGTCGATC[A]GCCAGTTTTCCGGGCAGAGTAATGGAAAAGCTGAAAGCCAATCTGGTATTCCGGTCAAAATTGGCAGAATTGAACGGCGCAATGGGCGATTTGGGGACAT
>Marker311584	Cma_Chr12	1837058
CTATAACTCAGACCAAACACGCTTCCTTAAAATTTATCAGAACTTGAAAAATCACAACGAGACAAATATTAGATACAACTTTTTTTTAATTAATAAATATC[G]AATTATATCAATACATGGTTAATGCAATTTATTTGATATTAATAAAAACAAAATATAAAAAGGTCAAACAGTTGAATATTTATTGGCCACCCATTTATTT
>Marker311775	Cma_Chr12	1956727
TTTGTCTTTGATACCATTTGTAATAACCTAAGTTCACTGTTAGCAGATATTGTTCGTTTTAGTTCGTTACGTATCGTACGTTAACATTATGATTTTAAAAC[T]GCGTCTCTTAGAGAGAGGTTTCACTCTAGGAGACGCATTTTAAAAAACCTTGAGGGGAAACTCAAAAGGGGAAAACAAAAAATGAACAATATCGGCTAGC
>Marker309385	Cma_Chr12	913686
CTTACCGCCGCTAATTTAGGGAATGATCATAGATTTATAAACAAAGAATACTCTCTCTATTGGTATTAGTTTTGGGAAAGTCCAAAGCAAAGCCATGAAAG[T]CTTATGCTCAAAGTGGACAATATCATACCATTCTAGAGAGTAGTGTTCGTCAAAGTGGACAATATTATGCTCTAGAAAGTTTTTCATCTTTAAAATAATA
>Marker311293	Cma_Chr12	1714266
CTTGTTGATGTCTGGGAGCAGGAGGGCCTGTATGACTGAGCCTGCTATTCAAGGGAGTCTCCTATTGCTTAAACTCATGCAGCTCGATTTTTTTCGCTGCC[T]GACCCATATCGTCGATCATGAACGATCGCTCACTGCTAATACTATACGAATGTTAGTGTTTATGTTGAATTTGAGCTACTCGTTATGGATTCTTTTCAAG
>Marker332256	Cma_Chr12	8141646
AAGAAAGGGGTCGTCTTTTGCAGGTAAAATAATTTTTCATTACAAATCTCGAACATCTATGAATAGAGTTTCATCAGAAATATGAAAAACAGTATTTTGCG[A]TCGTCGAGCTGTACACCTCGACAAATCGGGATGGTATACGTATTCTTAATTATGCAAATAGCGGTTGACCAACAAGTTTGACAAATAAAACAAATTCTTG
>Marker316796	Cma_Chr12	3681931
ATTGGGTGGCGGTGGACAGGTTGTGCCAGGCAGCCGCCGTTCTGATTCCTAATTCTGTTCGCCGGTTATTGGTCTTTTACATAATTGCCCTTGTAAATTCC[A]GTTATTTACCAGACATGCCACTAGGGCGTTTCCATTTCTGGAGGCGGAGGAAACCGTTTTACGAAAGTCAGCGCCGCCCATCATTCAGTGACGCTGTGTG
>Marker310715	Cma_Chr12	1498377
TTTATAAGTAAGGAATATATCTCTATTGGTATGACGTCTTTTAGGGAAACCAAAAGTAAAGTCCTGAGAGTTTATGTTCAAAGTAAACAATATCCTATCAA[T]TGTGGAGAGTCGTGAATCCTAACAAGTACTTCGTTCGATTTGTTCTTTTTTTAATGTGATTTAATTATTTCTCTCTTCTGCAGATTTATGCAGTTTCGAT
>Marker332585	Cma_Chr12	8284042
CTGGAGCCTCTGTACAATGACTATCGGAAACTGAGGAGACAATTAGCTGATGGATGTAAATGCTGGGCCTCGTTGAATTTTTATCTAATTGGTCATTTTTT[G]AACTTGATCGCCTCTCTAAGAAAAAATTTATGAACTTGATCTTATTTTTATCAGGTTTTTCTTTAACTCACGTAGATGAAGTCATTGATGAACTTCTGAC
>Marker333884	Cma_Chr12	8761056
TGAATGTGCCCCGAAGAGGATGGAAAGCTTGAAGCTCTTGGAAGGGCGAAGGCGCAGAGAAACGGCAGCTCTTAACCTGAGTCGGGATGATAAAAAGACTG[A]GATATCAAAACCCTAGTTGGTTAATAAAGTCATTGGTGGGTTAGGGTTTTGGGCTTTTTAGTGTTCAAATTGGGCCCAAAAGTTGTTGATCTTATTTTGG
>Marker329916	Cma_Chr12	7394752
ACGACTTTTATCGACTACTAGGCCAACTGGCCCATGATGGTTAAGAGGGTTGTTACTAAATTTTCAACTAGGGTTAAACTTAAACCAAACTCCCAATACCT[A]CAGCTTTATGTGACACAAAACCAATTTCAGCGTAATTTAAACATCCAAGGGCAAGAAAAAGAGGCAGAAGAATACCTCTATCCTTGGAGAGACTGCTGAT
>Marker320756	Cma_Chr12	4533929
TTCCAGCTTTAGCTATTGCAACGTACTCAGCCTCAACAGATGAAAGAGCAACGCATGTCTGAAGCCTAGACATCCCATCATCCATAGCTTGCTCCCACTTG[C]GTTGTATCCTCCAACTATAGGGCCTCATCAAGGGGCTTCCGTTCCCCTTCATCAATTACCAATCGATAGTGTAAAGAAGGTACATACCTATCTGGTACTC
>Marker322349	Cma_Chr12	4915526
ATATAATTACCTGACAATGTGAAACCTTAGCATGAAAACCTTAATCTCGTTCTTTCCAAAAATCTACAAAATATATGAGTTTTCGGTCAATATTTGAAAAA[G]GTATGGTGACGAAAGTCAAAATTTGATGATGTTGATATTGGGTTTTATGTCCTAGAACTCATAGTTTGTAAACAAAAACATATTCTATTATCAATAAATT
>Marker330788	Cma_Chr12	7732582
ACAGAACGACAAATGAATGATATCTTAACGTGTTGATTTTTTTTTTTAAATGTTTTAACGATGATTCAACTTCAAAGATCGTTTTGAAACGCTTATAAAAA[G]ATCTAGAACGACATGATGATGTTTGTTTGGATTAAACTCGAGAGGCCTCTACAAAATGAAAACGTTAGGGACTTAATAGACTTGGAGATGTTTGCCGCGT
>Marker330789	Cma_Chr12	7732609
ACGTGTTGATTTTTTTTTTTAAATGTTTTAACGATGATTCAACTTCAAAGATCGTTTTGAAACGCTTATAAAAAATCTAGAACGACATGATGATGTTTGTT[C]TGGATTAAACTCGAGAGGCCTCTACAAAATGAAAACGTTAGGGACTTAATAGACTTGGAGATGTTTGCCGCGTGGACGTCTCCTTCTAACTCTATTTAGA
>Marker335499	Cma_Chr12	9823239
TTTTTAAACGAATCTACTAGGGAGAGGTTTTCACACCTTTACAAAGAATGTTTCGTTATCCTCTCCAACCGATGTGGGATCTCACAATCCACCCCTTTCGG[A]GGCTCATCATCCTTGCTAGTACACCGCTTGGCACCTAGCTCAGATACCATTTGTAACGGTTCAATCTCACTGCGAGTAAATATTGTCCTTTTTGAGCTTT
>Marker323682	Cma_Chr12	5889672
AATAACCTCCTCAATTGACATGTTCTGGTTGCTGAACTACTCGATAGAGGTAACAATTTGCATGAATCTTAGGGGACAGCTCAGAGGAACTTCTTGACGAT[C]GAAGATTCCTCCACCTCGTTGCCTAAAGAACAAATGCCTAAGATGATCGTTGTCAACATCATAAAAAAATTGTCAACCGACTCACCATCCGTCACGAATA
>Marker335475	Cma_Chr12	9815536
AGGAAAAAACGACTCGAAGCACCAAAATGAGTTTTGTAACATGCACAAACGCACATGAGCATCTACTTTATCAGTGTCATCACAGAAGTTCTTAGAAAATA[G]TTTGTAATAAGCTCAATTCAGTAGTGCGGGCTACAATATGTTTGTAATAAGCTCGAAAGATCAAGAACTTACAATTTTAGACACCGCGAATGTTTACAGT
>Marker330137	Cma_Chr12	7425100
ATTCAATATGTTCTGACCCTACAATGGCTTTGTTGTAGATTCTGATCGTGTCTTATTTCTACACGATCTTGTACCTGGCCATTGATAATCTTATTCCATAC[T]GATCATAAGAACCTACACTGTTATATAATCTATCGTTCAACTCGTTCGAATATATCTCTGATCACTTAAATATTCAAATCTGAGAGATCAATAGAGTCAA
>Marker309494	Cma_Chr12	974430
CGAAATGCGTGGTTGGGAGTGGGCCCCACTTGTAGGTAACAAATTGCAACTTTCCATGCAAATATATTCAGGGTCCATATATGGGCATTTAGGTCGTTTCT[A]TAGGTGGATGCAGTTACCCAGCAGCCATTCAATGGCTCCTATATGATTTTTCTTTTATTTAAAAAATAAAAAATGACAATTTCCAAGTCATTAAACGTCT
>Marker336624	Cma_Chr12	10097256
AGACAAGTCGTTAGTTTCAAATAACAGCAGCAACAAATCCAAGACAGGCTCAAAAGGGGTAAACCAAATTTTAGTGTCTTGTTTCTTTTTCATTCTCATTC[G]GATGAACACTTAGTTGGGTTTAGATTGATCTAAGATTTTTTTAACAATTTCTCAAGAATTTGAACTTTAGTGTAATCAGATATTTCTTTGTTAGAAGATG
>Marker311349	Cma_Chr12	1750909
CCATCAATTGCGTTAGCCATTGGAGCGAAGTTTGTTCCTTTAAGAAAACCCAGAAAACTTCCTGGTAGAATCTCTGCAAAAACCCTTGAATTTCGCCCCAA[G]ATGCTCTGCTTTTTTATGTGTTTTTTGTTGTGTTCATTACTAGGGCAAGTGATTTCAGAAGCTTATGATTTGGAGTATGGAAACGACTGCTTAGAAATGC
>Marker335803	Cma_Chr12	9927617
GAGCGAATTAGCGGGGGAACATATGACTACAGCAGTGATATATGGAGTTTGGGTCTGGTAGTACTTGAATGTGCCATTGGAAGGTTTCCTTATTTGCAGTC[G]TGAAGAGCAGCAAAGTTGGCCAAGCTTTTATGAACTTTTAGAGGCCATTGTAGCAAAGCCACCGCCTTCTGCTCCATCGGATCAATTTTCCCCTGAGTTC
>Marker334358	Cma_Chr12	9086319
GGCCTGAAGAAACAGAGAAAAAGTTATCAGTAAGATCGTCAATCGGAAATTGTAGGGTTTCAGAACTCTGCAAGGGAATGCGGAAAGATGAGATTAGCTTC[T]GTTGATTCAGTCTGAGTTGATCGGGAGATTCAAAATCTTCATCGTCGGCGGCAGAAATTGTCACCGGAAACACGTCGAGGACGGGTGATTTGATTCCTCT
>Marker317439	Cma_Chr12	3775611
TATACCATCAAACAATCTACATCTGCATATTTGTACTTATCGAGTTCCAGCTAAGGTCTATGAGATGACGCCGGATGACTGTGACAGTGGTACAATATCAC[T]TTATCATTCGGCAACCAAAGAAAGACCGTTTGAAGTGGTATATGGGCGCCCCCGACCTCACATTATGTCTTCATCATATACTCATGAGCCCAATAGGAGT
>Marker332470	Cma_Chr12	8254947
TAGACACGAGATGGTGTGCCAATAAAGACGTTGGGCCTCAAAGGAGGGTGGATTTGGCGGGGGGTCCCACATCGATAGGAGAAAGGAAAACGTACCAGCCC[T]CAAAGGGGATGGATTTAGCCGAGGTCCCACATCGATTAGAGAAAGGAAACAGGGCACATCGCCCCAAAGGGGGTGGATTTGGCGGGGGTCCCACATCGAT
>Marker308928	Cma_Chr12	768284
TGAGCTATATACAAATGGTATCAAAGTCAGACACCGAACAATGTGTTAGCAAGGACACTATCCCTCAAGAGAGTGGATTGTGAGATCCACATTAGCTGAAT[G]AGGAGAACAAAACATCTTTATCATTGTGTGAAAACCTCTCCCTAACAGACACGTTTTAAAATTGTGAACTAGCAGTGGGTTCGGGCTTCATTTTGCCAAA
>Marker311098	Cma_Chr12	1613827
CGGCCCAACTAAATTTATATATCATAACGTGTCAATTATCGATGGGTTATACTCATATTTGTTAAAATTTTATTTAGAGATTCACGAAAAAATTGAGAAGT[C]AACCAATCTGTCGAAGAGATCGGACATGCACGACAATACCATCCCCACCATATGGGAATCCTCGGTAACCTGGGTAACTTACCGTTCAAGGGATAAGGAA
>Marker310526	Cma_Chr12	1465730
CTTGGGACTTCGTGCCGCCATTTCCCTTCACAGAAGAAACCAAACTGGAACTGCGTGGACGTCGTACGACCACCCAGTCAACGGCCACGATCCATTCTCAT[G]CCTCCAAATTAATTTCCACCGTCGCTTCAAAATCCCACCGCCGATAACAAAAGCGCGGGAAAACCAAACCTAATCCATCTCATATACGGTGTATCACTGC
>Marker330178	Cma_Chr12	7434190
AGAAAGACTTTGATCTTGTTAAGCTAAATGTGGCTTCTTTGTATACTACATCTGAAAATTTTTGCAGTTACTCAACTTTTGATGTGAGCTCTTGATGGAAC[T]GGTTTCTTGAGACTTTTGTTCAGATTGTGTTGATGAGTTGTATTCGAAGTTTTTGGTTTCGGAGTTAGTGTGAGATCCCACATTGGTTGGGGAGGAGAAC
>Marker307562	Cma_Chr12	439051
AGAATTGGAAGATTTGGAGACAAAGGAATTGGACCAACTCGAAATTCAATTGGAAATGTCTCTGAAGCAAATCAGGTTCACTAAGGTAAAATTAATGTTCG[A]AGTTCAAATGAGCGGAGGTAGCAGATTCGAACCCGATCTTGTGATCAAGGGCACAAATTTTATGACTGTTGAGCTTTGCTCGATTTTTTTTTTTTTTTTT
>Marker334565	Cma_Chr12	9372300
TTACGATATCTAATGTTCAAAATCAGCTATAACTAAAACATATTTCTTCGACTAAAACGTCATGATTTAATCTTCACTCTCGACATTGTTGAACTGAATAA[C]AATATTAGATTATTTTGATTAACTGTACAGATAAATAATTTATTATTTTAATGGATTAGGTAAGTCTCACTCTATGTTAAAATAGACACGAATGTAGACA
>Marker333577	Cma_Chr12	8676489
GCGTGCAATATCGGTTAACCATAGACCACCGATTACTGGATCTAATCCTCCGCAAAGTGAAAAATGGGGTTGCTCCCTTAGCAAAACTAGGATAAAGTTGT[C]GCCAAAAGATCCCGATTCAAGATAAATTTACGAGGAAGTGGAACTCCAGCATTTAGAAATTGGTTAATCGATCAATCTTGACCATTCCCACCCCCATTCT
>Marker310190	Cma_Chr12	1347195
TATTTGATGAGCACGAATAAGTGCTATCTCCTCTTCTTGTGTCCATGCCTCCTTGTTTATGGCAGGATTTAGGTGATTGTGCCACCTGATTAATTCAAAAA[G]TTTTATGTGAAATAATTTCACCAAAACAAAATGCATGGACAAAGTCAAGCAATAAATGGCCACCAAACTCAATAAATTATTATATTTGAAAAACTAGACC
>Marker333179	Cma_Chr12	8613313
ATCCCACATCGGTTGGAGAGGGGAACTAAGCATTCCTTATAAAGGTGTGGAAACCTCTCCCTAGCGGACGCGTTTTAAAACTGTGAGGCTGACGGCGATTC[T]GTAACGGGCCGAAGTAGACAATATTTGCTAGCGGTGGACTACTAGCTGAGGAGTTATGTCAACACTAATACAAAGCTAGAGGGAAGAAAAAAATATTGGC
>Marker308929	Cma_Chr12	768300
GGTATCAAAGTCAGACACCGAACAATGTGTTAGCAAGGACACTATCCCTCAAGAGAGTGGATTGTGAGATCCACATTAGCTGAATAGGAGAACAAAACATC[T]TTTATCATTGTGTGAAAACCTCTCCCTAACAGACACGTTTTAAAATTGTGAACTAGCAGTGGGTTCGGGCTTCATTTTGCCAAACACTCCAATATGGGTC
>Marker331311	Cma_Chr12	7897155
AAATTTTAGTTATTAATATAACATGTATTATGGATGAGTAGAATTTTTTAGATAATGAGAAGAAGAGCTACCCGACAACCCGACCCGAAAATAGAGAGTTA[G]GATTGTGTGAGAGTTGCTCGAATCACCAACTCAACCGATCCAAAATTTTGGGTCGTTCAGAAGATATCTCTAGTCCAACCCAACCCAACAAAATTTGTGT
>Marker326134	Cma_Chr12	6461742
AACGAAGATAGACGAAATATATGTTTTTGTGTGAGACAGTAACGGGGGATTTGTCTTTATAGATGAAAGCTACGTAGGCTCGAGGTTTGAGGGTGTGGCGT[A]GTGGGGATTCACACATTAAGAAACAAGTGGAAAATTGTGTATGGGGTGATGAAGTTCACGTGGGAAGGGTTTGTTGGTTTGGGGTATGTGTCTTTGTGTA
>Marker332761	Cma_Chr12	8478360
GGAAAACCCATAGAGACAATATCTGCTAGCGGTGGATCTAGGTCGTTACTAATGGTATCAGAGCCAGACACTGGACAAAGTACCAGCCTTCTTGCTGTTCC[T]CTGAAGGGGGTAGACACGAGGCGGTGTGCCAGTAAGGACGCTGGGCCCCAAACGAAGTACCAACCTTCTTGTTGTTCCCTGAAGAGGGTAGACACGAGGC
>Marker306733	Cma_Chr12	238604
TGAAGCCTTTGATTCTTGTCCTGCAATATCAGTGGTCATTATTCCTCTCCTTCATTGATGATCGACTATTGGCAATTTCAAACTTTGTGGAGCAGGTGTTT[C]CCTCCTTCCAGACTCGTTTTTGATAAGATCGACGATGTTCTTCATATGGTTGAAACTTTTCCTGGAAAATTTGCTGATGCTGTTGACAAGTTACCCTGCT
>Marker324331	Cma_Chr12	6026962
TCACCAGTCTTTGAGTTGCCCGATAAATCCAGTTACTAGGACTTGAGCTATTTGATGGTCGAATTTATGGCCCTGTAATTTTACGCGCCTGCAGCCATCAT[C]CATCTCATTACCAACATTCATTATTAGATAGTTGGACAATCCATCGATATTCTATTCATAGATTGCTAGACCATCGTAATTGACTACTCATTGCGTCTGC
>Marker307211	Cma_Chr12	345394
CTGACCAAATTATTTGAGTATCATTGTGCATCCTCATTGTTGTAAATTGTTCTTACATTGAAGTTTTTGAACCTTGGGGCGATGGCAGTGGAACCAGTGAG[T]TAGGTTCAGAGGTTGACAACGAAACTTACCGTAGCTCGATGCACTTTGACCTCGAATTCGAACTAATGCTTGTAGATAATGAAAACCGTAGAAACAACTA
>Marker310300	Cma_Chr12	1389780
GATCAATCAAACCTCAAAATGTTAATAATAAAAAGGACTCTAACCTTGTACACTCTTTTGCTTCAAATTAGAAAAATATTTGACCTAACAATAGTTGTTTT[C]TAAATAAAACCCCTCATGAAATACTGGTATCCTGACAACAGGTCCATACAGGACTTTGGATCCATAAACTCTAGACCGAAATCAAGGGACTCATGTCACC
>Marker310775	Cma_Chr12	1516581
ATCGTGAAAAGAAAAGTTCCCTTACGATAGGCCCTCCCATCTCCCGAACGTCCTTCGTACAAAATAGTACAATAAACCAACAAGACAAGAATGGACTCATC[A]AGATGGGCGGTCAGGGAAACGAACTATTTCATTTGTGTCACCTACCAAGGGAAATGATCAAGGAATTCTCTAGAGAATGAGCCACAATTTCTTCTCAAGA
>Marker329308	Cma_Chr12	7252715
CCACTAATAGAAAATGTCCTCTTTGGGCTTTCCCTTTCGGGCTTCCCTTCAAGGTTTTTAAAACGCATCTGCTAGGGAGAGGTTTCCACACCCTTGTAAAA[G]AATGCTTTGTTCGTCTCCCCAACCAATGTGAGATCTCACAATCCACCCCGTTTGGGGCCCAGCGTCCTCCATGGCACTCATTCCCTTCTCCCATCGATGT
>Marker310477	Cma_Chr12	1452318
CAATCCCGGCAGCATACTCATTATAGAGCCCGACCTTCACAATTAGGCCAGGCATACACTTGTGCCACAGTTTTGAGTCTTATCCATCAATGATGTTTCCT[A]ACAATAGGAGCCAAACAGCTTATAATTCATCTCCGAAACACTTTCCGAATCTGCTCCTCGCTTAGATGCTTACTGCTCAAGGTGTTGGATTTCTTGCACC
>Marker323519	Cma_Chr12	5842884
GAGAGTAGTACTAAGTTGCACCCCTTTTTATTTCTTTACTCGTTATTTCTATTTCTCTCCGTTCTTTTCTTCATTTATTTACAAATGACAACTACCCCTAC[T]CGTTAATCTCTCACTCATTGTGTTTCTTCTCTTCGATGTGTTCACAGGAGCCCCACTAGCCGTTCTGAGCACGTGCATGCACCCACAGTCGCCTACTGTA
>Marker334201	Cma_Chr12	9066168
ATTTGGCATGGGCCAAAGGCGGCCAAGCATTGTTCTATGTCGTTACTGATCAAAATAAAAGACCATGTAGGTTGGTAATGCACAGTTACTCCTTATCAGTG[A]TATTCTTCAGTTTTTTTTTCCCATATTGACTATGGTTGTGAAAATGAGATGGAATATGCTTGTTTTTTTTTTCTTTTTTCTCGTTTAGATTATATTGTAG
>Marker334232	Cma_Chr12	9071131
ATGATCTGGGTAGCTGCCACCAGACGACATTATGCATGGAGATTTACCTCTATATGACTTAAACTCAACATGTCTGTCATAGGATATTTAGGCAGTACTAT[C]AGGGGATTTACTACTGATTCACATATATCCTCAGGGGTAAATAGTCCTAATGGAAAGAGTAAGAAACAAACTATAGTGGGTAAGATCTGAATTTGTTCAC
>Marker333786	Cma_Chr12	8737384
GTTAGCGGTGGGCTTGAGCTGTTACAAATGGTATCGAAGCTAGACATCGGGTGATGTGCCAGCGAGGAGGCTGAGCCTCGAAGGGAGGTGGACACGAGGCG[A]ATGTGTCAATAAGGATACTGGGCCCCAAAGGGGGTGGTGGATGGGGGGTCCCACATCAATTGGAGAAGGGAACAAGTGCTAGCAAGGACACTGAGTCCCA
>Marker334218	Cma_Chr12	9069365
CGGTTGGGGAGGAGGAGAACAAAACATTCTTTATAAAGGTGTGGAAACCTCTCCCTAGTATACACGCTTTAAAACCTTGAGGAGAAGCCCGAAAGAGAAAG[C]CCCAAAGAGAACAATATCTGTTAGCGGTGGGCTTAAGTTGTTACCTACTATATCGAGTAAAATGTCAGGATTGGACACTGACATTACTCGAACATGCTCT
>Marker334219	Cma_Chr12	9069397
ATAAAGGTGTGGAAACCTCTCCCTAGTATACACGCTTTAAAACCTTGAGGAGAAGCCCGAAAGAGAAAGCCCAAAGAGAACAATATCTGTTAGCGGTGGGC[T]TTAAGTTGTTACCTACTATATCGAGTAAAATGTCAGGATTGGACACTGACATTACTCGAACATGCTCTGAACACGTTATTCGGAGTATCCAATTATTTTT
>Marker312538	Cma_Chr12	2301967
TACACTGGCGTTAGACAAATTAATATATCGCGCAATGCCGGGATCGTATACATAAAAGCTCTGTATGCTTGCGATGAGGAATCAATATGGGGAAGCCGGGC[A]TGGTGGAAATGTAGGATTCAAACATGACAAGGTGAATGTATTTTCCACATATTATTCTGTGATATCCTATAATAGTTGGGTAGGAGAACAAAACACCTTT
>Marker312682	Cma_Chr12	2473697
AAACTAGCTCGAGAATTGATATCAACCATGAAAATAAACGAAAATTGAAATAAGAGGCAGAGACGTGTCAACTTCTCCCTACCTGATAGTTATATATATGC[T]TGTAAGCCGTTGTTGTTGTCTTTTTGCTTGCATCGCATATAACACCAATTTTTATCTTTCAAAATCTCTTTGCACCTATTTTCTAAAACTTTCTTCTTGA
>Marker307201	Cma_Chr12	342458
AAACCAAGCATTATCAGAGGAGCACTGTCAGGTTATATTCTGTACACGCACTTGTTGGTGGATTATTTCTGTGTTTTAAAATATTTAGATATCAACCCTCT[C]GGATCATTTGGAATTTTTGTGCTCTTCCAATTATTTGAGTAAATCTTTCAGAAACATTTGTAAAATAAGGAGGCTAAGCTTGAAGTAGGATAATATTTTT
>Marker311304	Cma_Chr12	1715632
TGTTATATTGAGGAGGGAATCTTGAGAGGTTTGCCAACTCGACCAAACCCCTCTAGCAAATAGAGCAACTGAGAAACAATTCTTATACACAAACATCTCGA[G]GATAGAGGCCGATCCCCTTTAGAGGGAGGCGGGTTCTCGTTCGTCTCCTTCCCCTTCAACATTTGAATTGAGACACCATCATGACATGTTGACTTAATCA
>Marker311895	Cma_Chr12	1977870
GATAACCGTTCATGTTACTTGGCATAGCTCTCTCATAAGCTAGTTATAAACAGATGTAGTTCGAGTAAACATGACTCGTGTTGGTTTGTGGAGATAATCTC[T]CATTCTTAGAAACAGTTTAAAATAAGCCAAGTAGATAATATGATCATATTGCACAGATGCATGAGAGTACTAAGATCATCAAGTGTTGAATCTGAATTTT
>Marker325896	Cma_Chr12	6434624
TCGCCTATATCGAGCGGCGACTCTTACATACCTGTTGGATTTCCATAGAGCTTGAGATATATGAGGGCACCCAACTTATGGAAAGGAAGCGCGATGACCTG[A]ATGTACTTTCGCTAGTAGGAAACAAGAAGCTAAGTGTACCTTGAAACCAAAATATAACTTGATGGGCGGCTTACATCCTTGGAATAGAAGTAAATAGGGT
>Marker307622	Cma_Chr12	452359
TGTTCAGATAGCGATGTAATCTTGGTCATTGATCGAATTCGGGCAAGTAATGCTATCCAGTTAACAGAAAAAAATCTGGAAAAAATGCAGGTATGCTCTTA[G]TTTTATATTTTTATGTTCTCACATAATACATCATTGTTATGGAAATGAACTGATGTTTATACGTTTTTTTGGTAGAATAAAGTTACATTGCATTATTTCT
>Marker336772	Cma_Chr12	10126687
ATAATGTATACAACCAAAAATTAAGCTACGTGGCTGGAAGTGAGGGAGAGAAGTCAAGTCCATTCAAATGATTTGTACCATCAGAATCAGATATATCTTCA[T]CCAGATCCACTTGCTTCATCTTTGCGATTCCAAAATTCAGAAAACTCTTTCTCATCATTCATATTTGAGCTGATTTTAAACAAAAAAACAAAAAAAACTA
>Marker317149	Cma_Chr12	3740569
GCTAAGAATAGGGCGCTAGAGTTGGAGTGGTTTACACGTTGACCTCGTTCAGTATGTTTTTAATAAACTAAGCACCCCAAGATCGTTAGCGACAATTAAAG[A]GTCTAGACCTGAGTGCATCCAAAGATTAGATTAGCCCCGAGGAGTTAGTCTCGAGTGTCCTAAAAATGTGAGATAAGATTTAAATTGACCAAACGCCCCT
>Marker311791	Cma_Chr12	1959852
CCTCTACTGAGTTGGAAGAGCATTTTCTGTTAGGATTGTTAGATGAACACGACTCTACACAATGGTATGATATTGTCCACTTTGACCATAAGCTCTCATGG[A]CTTTCCCTTTAGTTTCCCAAAATGCCTCATACTAATGAAGAGAGTATTATTTGATTATAAACCCTCGATGTGGGACTTTCATCATCCAACACCTCCTCTC
>Marker310716	Cma_Chr12	1498392
TATATCTCTATTGGTATGACGTCTTTTAGGGAAACCAAAAGTAAAGTCCTGAGAGTTTATGTTCAAAGTAAACAATATCCTATCAATGTGGAGAGTCGTGA[G]ATCCTAACAAGTACTTCGTTCGATTTGTTCTTTTTTTAATGTGATTTAATTATTTCTCTCTTCTGCAGATTTATGCAGTTTCGATTACCATTCGTATAGT
>Marker307107	Cma_Chr12	318015
CCCATCTCGACAACTTTGGTGAAATCACCCTTTAAACCTAAGCGGATCGGTAAAAGTCAAGTCCACTCACTCGTAGATATTATCAATTTTGGCTCGTAAAG[C]CTGTTATCTTTACAATTTTTTAAAACAAACATCGGCTAGAGAGATTTCCGTTCCCTTAATAAATTAATTTTCTTGGTTTCCTACAATTTTATCGGTTATT
>Marker328879	Cma_Chr12	7191237
ATTACTTGAATGTCACAGTTACGTCATGTTATATGTTGTGTTATGATATGATTATGTCATGTTGTGAAACTATATTATAATATCAATGATGTATGATGCAA[T]GGTTTTTTCTTATATAAGTTATGTCATCGTACTCTATTATAGTATTCCTTATAGTTATATAAAAACTTTATAAAAAGTTTCAAACTTTTAATAGTGTCGG
>Marker336808	Cma_Chr12	10135437
TTCTATTCACTTTTGTCTATGCAGTTGCGCATTACCCTTCACTTTTTATTTCTTCTTGTGTCATGGTAATGCTGATAGTTTAAAATATACTAAAACATTTG[A]CTATTCTGATGACTCAGGATGCAAGACAAAACCCTAGCTTTTGTTGGAGACTCTTTGGGCCGCCAGCAATTCCAGTCTCTGATGTGTATGGTCACAGGTG
>Marker309966	Cma_Chr12	1209347
TTTTCAATTCAATCCCTCATTTCCCATCTAATTTCATTTTAGTCCCCAACACCCAATTTTCTTTTCTTTTTTCACCCAAAAAAAAAAAAAAACCGTAAACG[A]ATTTAATTTATCTAAAAACACGACCGAACTTTTAAAAGTTTCAATAATGAAAACTGTGAGTATTTTATTTCAAAAATACTCTTTTTAACTTTTGGCAGTG
>Marker332760	Cma_Chr12	8478318
CATAGAAGACGCGTTTTAAAGCCTTGAGGGAAAGTTCAAAAGGGAAAACCCATAGAGACAATATCTGCTAGCGGTGGATCTAGGTCGTTACTAATGGTATC[T]AGAGCCAGACACTGGACAAAGTACCAGCCTTCTTGCTGTTCCCTGAAGGGGGTAGACACGAGGCGGTGTGCCAGTAAGGACGCTGGGCCCCAAACGAAGT
>Marker307376	Cma_Chr12	401934
ATACGGTAACTGAAAACTAGGCTTAATAATACCTCTCAGGAGAATTCATAATCTCATAGTAGAAGACAGAAAAATTGAGAGCAAGGCCAAGCCGGATGGGA[G]TGGGTTGATGGGAGTTCAGTATTTGCAGTGCTTGAGGCAGCCTGTTACAAAAATGGCAATAGGGCACCTCAAATAATTGCAGAGGAGGCAATGTTTGAAT
>Marker315565	Cma_Chr12	3239040
ACCACTCCCTTTAGTGCCCAGCAGTCTAACTAGCACACCATCTTGTGTCCACCCTCTTTGCCTAGTGAATATACATGTATGTGCGTAAATTATATACAGAG[A]AAGTCTTACGCATTCAAACTCACTCGAAAATTAAGTTAATTCTCAATGCTATAGACATAGTTGAGGTCTCATTTAACCGGAACTATATTGCATGTGTTTG
>Marker324360	Cma_Chr12	6030032
GATAAAAGTCCCACATCGGCTAATATAGGGAATGACATGGGTTTATAAGTGAAGAATACTAACTTCATTGATATGAGGCCTTGTGAATTTTTATTACTAAT[C]ATTGGAAAGTGACTTTTCCTTATTACTTGCTACTTGTATAGTAGATCCTTTTCTTGTGAATTTTACATCATTTTATTATACACATCCACAAGAGATCACA
>Marker335500	Cma_Chr12	9823518
GTTCTCCTCTCCAACCGATGTAGGGCCGAACATTCTCGCTAGCACTCATTCCCCTCGCCTATCGATGTGGGATCTCACAATCCACCCTTTTCAGGGCTCAG[A]CATCCTCGCTGGCACACCACTTGGTGCCTAGTTCTGATGACATTTGTAACATCTCAATCTCACCGCTAGCAGATATTATGCTCTTTGGATTTCCCTTCCG
>Marker310452	Cma_Chr12	1419189
TGAGTTACAATCGTCTTAAGGTTGACTTATCAGCAAAGGGGCAATAATGAAAAAGAGATAGTAAAAGCGATTTAACTAAAAGTTTTACAATTACCAATAAA[C]AACATATCCTCGGGTAGATCACACAACATATTTTCGATCACTTATCATTTGAAAGAAAGAAATGAAAAAAAATAGGAGGATGGATAAACAGGTACAATTA
>Marker329593	Cma_Chr12	7312288
GATGCGTTATCTGCTTCTCATGGTGTTGATAGTTCCATGGGAAGGTTGTTGAGGATTGTTGGAAGGGAGTTCTACATTGGCTAATTTAGGGAATGATCATG[A]GATTTATAAGTAAGGAAAACACCTCCATTGGTATGAGGCCTTTTGGGGAATCCCAAAGTAAAGTCATGAGAGTTTATGCTCAAAGTGGACAATATCATAC
>Marker327933	Cma_Chr12	6996546
TAGACATTTCTTAAGCCCAATTCAATTGTTTGAGTGTTCGTGTGTTGGGTAAGTTTAGACGTTTTTTAGATCCAATTCAATTGTTCGAGTTGTAAATTTTA[T]GTTAACTCAAACAACCCTTGTATTAAATAATGAATCCAAGATTTTAGGAGTGTTCGTACATTGGGTTAGTTTAGACATTTCTTAGACTCAACTCAATTTT
>Marker336916	Cma_Chr12	10161579
TATCTTCCAAGATGCTCTCTATAACGACCCAAGTCCACCGCTAACAGATATTGTCCTCTTTGGGATTTTCCTTTCAGGCTTTCCCTCAAGGTTTTTAAATT[C]GCGTCTGTTAGGGAGAGGTTTCTGCATCCTTATAAAGGGTGTTTCGTTCTCCTCCCCAACCAATGTGGGATCTCACGGAATTATATAATTTTAGTTTTAC
>Marker311303	Cma_Chr12	1715593
TGTGTTAGTCGAACGTGAAGATGAGTTGGTCTTTATTGGTGTTATATTGAGGAGGGAATCTTGAGAGGTTTGCCAACTCGACCAAACCCCTCTAGCAAATA[G]GAGCAACTGAGAAACAATTCTTATACACAAACATCTCGAGATAGAGGCCGATCCCCTTTAGAGGGAGGCGGGTTCTCGTTCGTCTCCTTCCCCTTCAACA
>Marker331193	Cma_Chr12	7859373
CTCTAGATCCCAATGTCATAGTTTTAGGTCCCACTAGAAATTAATGTCATGGTTCATGTTGTATGCGTTCGTATTTTCTCAACCCTAGAAATGAGGTGACG[A]TATTGGGTATTTTATAATACTAAACCTTTTCTACATTTTCAAATTTTTGAGCCCGAGTTTGAAATAGGGACCTTTAATATGTGATACTACCATGTTAACC
>Marker309880	Cma_Chr12	1185925
CCATGAAAAATCAAGCTCAGTGAGGTTTTGCAGGTCACAGATGACAATTGGGATTTTCCCAGTGATATTCTTGTCTCTGAGAGAGATTCCTGTGACTGTGC[T]CGTCTCTACAGACAATATCAGGCCAATCGCAGGGCGAGGACGAGGAGTTCCACAGGTGGAGAGACGGCGGATTCCCCCATTGATCTTTAAGCTCAAGCAA
>Marker318126	Cma_Chr12	3859385
TAATTTATTAAGAGATCCATACCGATAGAGAATGATTGAATTATGGATATGCATCACTTCATTCGCATACCTCTTCTATGCCCAAATATCACGTCCACTAA[G]CTTCAAGTCTCAACGATTCTCTAGATCGATGATTTAACACCTAACCATGCTTATTTTGCAATATACAAGGATTTATTTGTATTGATAAGTGACTTTTGTA
>Marker306290	Cma_Chr12	109420
TAGCAAACCCCACTTCCTCCTTCACCACGTCTACACATTTCTTCATGAACCGAGCTCTAATTCCTTTCCAGTTTTTACAATTACAATTACAACTACAACTA[G]CAACTACAATTACCATTACAATTACAACTACCTGGGATGAAATGAACTATGGGTGACGCTAGCAGCCGTGGAAGAAGCTTCCGTGACGTTGTAGTGGGAT
>Marker306080	Cma_Chr12	57658
ATTAACCTTTTTTGGGTCTCTTAATCCTTTTGTTTGATCCCTTGATCCTTTTTTGGGCACCTTAAACTTACCCAAGTATCTCTTAATCTTACTTGGTCTCT[G]TACAATTTCTCTCCATTTTAAAAACTTTCCTCCTCAAAAGTTCACTTTTCTTAACATGCCTTGGGGGAGTTCTTGGTCTTAGTTATGTCCTTCAAAGTTC
>Marker336249	Cma_Chr12	10013281
CTGTGAATACAGAAGCTTAATTAACCAGTTAATGAACACATGAAATTCCAAATAAGACCTAAGATCATACCCTCTCTGCAATGATCCTAATCTCGTAAGCA[C]ACTACATACAATGCTTCCAACGCCCAAGCTGAATCCCAAGACCTAAATTCCTGAGTGAAAGCGCTGCAAAATTTCCACCATTACAAGCACAATTACACGA
>Marker327045	Cma_Chr12	6817976
CAGAGTGATATGGATAAGAGACATTGATGGAAAAATACGGTTAGACTACGGGTAGAAAGAGATAGGTTTGTGATAGATTGATAAAGCGATAGCTTTAGGAT[A]TGATAGACCTATAACGTTAGGTTAAGTTCTTGTGATGATATGACTAAGGTACGTTCACATAATGATATGTCTGTGATAGGTATAAGAACGTTAAGGCTAT
>Marker335851	Cma_Chr12	9943514
ACAGTTAGACTATTGTCCTATGCGAATGTTGCATGCTGATCTAAATACTATTGTCCTATGAAAATGGTTAAGATCTGTGCATGCTGATCTAAACACTCACT[G]TATTAACTCGAATGCATAAGGTTTACTCATTATTCTTTTCCTTTTGCTTTGCTTCCAGATACCTAATACCTCCTTGAAAACAAGAAAAATCATAGTGGAG
>Marker329309	Cma_Chr12	7252746
CCCTTTCGGGCTTCCCTTCAAGGTTTTTAAAACGCATCTGCTAGGGAGAGGTTTCCACACCCTTGTAAAAAATGCTTTGTTCGTCTCCCCAACCAATGTGA[G]GATCTCACAATCCACCCCGTTTGGGGCCCAGCGTCCTCCATGGCACTCATTCCCTTCTCCCATCGATGTGGGACCCCCAATCCACCCCTTTTGGGGCCTA
>Marker320565	Cma_Chr12	4494557
TGAAATCTCAAATATTCATTTACCATAACTTTCAACTGACAAGACGTAAGGATGGACCCCAAGGCCGCATTCCAACTAATTTTCGGTCTGAATACAGAACC[T]GGTGATATTAGTGGAAGTGGGAGATACAGTTAAGATGACAAGGAACACTCTAATGGAAAATGTAATTTGTAATTACAATTTTCAAACATAATTATAAATG
>Marker307579	Cma_Chr12	443449
CTTAAATTTCTTTTAAATTCTGGTTATAAGAATGTGTTCATCTTTGGATTCTCTCTTTTTCCCCCATGGCCCCAAATATGGCTATGTCTTCTGATTTCCTG[A]CTCCTCACTGCCACTTTACTCCCACTTCCTTTATCGATTAGGGTTTTTCTTCGTATCGCCATGCCCTATTCGCTTTAACTTTTGGGTTCAGTGGTGATTT
>Marker312151	Cma_Chr12	2139717
GATGAACCACAGGAGATTTCATAATTGAGAAAGAAGAAATACTCAGACGGAAAAGAATTCACTATTTAGCCGAAAATCAATCATCACCAGATTCCGAAACA[T]GGTAAACAAAATTGAGTCCAAGCAACAATCAGAAAATTGAAAAGAAAGATAAAATCCATAGCAGAGGATAAGTTCATGCAATACTAGTTAGCGAATCAAC
>Marker336185	Cma_Chr12	10001992
ATTCTAATTTGATGCAATCAGAAGTAAACCAAGAACAGGCCTTCTTCCCGGGTAGAGTTAGAATTAAGATCCCAACCAACATCATCTACTAAATTTACATT[C]GATGCTCAGAAGCCAAGCGTAACAAACAGATTTCAATGAAGATGCCACTACAAAAGGGACCTTCTTAGATTGATGTTAGCAGCTCATCATCGCATTAACA
>Marker333785	Cma_Chr12	8737314
TCCATAGCAGACGCGTTTTAAAAAGCTTGAGAGGAAGTCCAAAAGGAAAGACCCAAAGAGGACAATATCTGTTAGCGGTGGGCTTGAGCTGTTACAAATGG[A]TATCGAAGCTAGACATCGGGTGATGTGCCAGCGAGGAGGCTGAGCCTCGAAGGGAGGTGGACACGAGGCGATGTGTCAATAAGGATACTGGGCCCCAAAG
>Marker321212	Cma_Chr12	4713153
AAAGCTCCAAGACCTTCGGGTCAAAGCTCCAACCTTTGTGCACCTGTGACATGAAGGAGGAATAGAAGGAAGGCTCTTTACGAGACAGTTGTTCATCCCGA[G]GTCAGAGAAAAGTAGCTTCTTAGAAAGTGAGGGAGTTATAGTCAAATAAGATCAAGGGCAATCCCTCCTACGATTACAATGACTGGTAACGGATTCTTGA
>Marker332802	Cma_Chr12	8487303
CACTTCCTCTGTATTTCAGAGTAGTGTTTACTGCTAGATGAGAAAACACGTTACTCACCCAGATATCAAGAATGCTACAGATGTAAATGATACTAAGCCTG[T]CTAAAAGAACATCCAAAAGTTCAAACCTCGGACTACCAGCTTCGGGCTGACCATCAACTAGAAGTCCTTTCCAATCATTGAGTTGTGACCTCTGATCATT
>Marker330786	Cma_Chr12	7732404
ATTTGATTATTAGGTATCCTATTTCTCAAATATCTTATTTTCAATAAAACTTTTTATCAAACGGCCCTTTAAGTTCTTTTCAAAAGATATTATCATGGACA[G]GAACCATTAGTATCATATTTAAAAAATAACACAGAAATTCTTAAAAAAATTGAATAGAAAATCAATTTGGTGATGACACAGAACGACAAATGAATGATAT
>Marker308918	Cma_Chr12	767763
CTTAGCATTATTGTCAGAAACAATGACTTAGTCGATCGCAAGGAAGATAATTTGCCTCATCTCGATCATAGCCAGCTCGATAAGCTATAACCTAATTTCTT[A]GGTATTCGGTCGACGTCCTCTTCGGTCGACACAATGCTTTTTCTCTCATGGGCCCATGGGCTTAGGCTTACACTAGTGGACTTGGGCCCATGCACAAAAT
>Marker321234	Cma_Chr12	4719327
AGTAGGAACTTTTTGTTATACCACCATGCTCTTAGGCCTCAAAAATGCCAAAGACACTTACCAGAGACTCGTGAACAAGTTGCAGATCGGTAAAAACATGG[A]AAGTGTATGTAGATGATATGTTAGTAAAAAGCTGAACTACCCAATAGCTTGCTTTTGATCTTCGGGAGGTCTTAGAGATATTGAGTCAGATACGTATCTC
>Marker311453	Cma_Chr12	1804286
AGGGCTTCGGATAGCGAACAACTAGCAAAAACCCTAATTTCAGAGAAAGGATGAAAGAGGAGATGAGCCTTTTATATGAACCGCCAAAACCATGCTGCCCG[A]GGAAATTAACGAGAAGTCTCGGTCCAACCCAGACAATATAATGGGCCGATCCATAAAACATATTCATTGGGCTCATATACCAAAGGGCCCTTTGCAAAAA
>Marker315150	Cma_Chr12	3113264
ACCGAAGGCCACCTACCCCATCTCAGTGCCCCTCAGCTACTTGTCCGCAAGCTCCGCCGTGCCCTTTCGCGGTGACTCCGACGTGGCCCCACCGCCATTAT[C]ACGATTAACAAAATTGCAGAATTTAATTTTGATTTTAGGAGGGAGGGAGGAAATCAAGTGGTGGAGAATTTAATTTTGATTTTTGTTCTTTAGTGTTTTG
>Marker329307	Cma_Chr12	7252691
TGTAACAGCCCAAGCCCAAGCCCACCACTAATAGAAAATGTCCTCTTTGGGCTTTCCCTTTCGGGCTTCCCTTCAAGGTTTTTAAAACGCATCTGCTAGGG[A]AGAGGTTTCCACACCCTTGTAAAAAATGCTTTGTTCGTCTCCCCAACCAATGTGAGATCTCACAATCCACCCCGTTTGGGGCCCAGCGTCCTCCATGGCA
>Marker312380	Cma_Chr12	2241577
TACCCATTGTTAGTCCTTTTTTAATTTGTCAGTTATTAAAACGTGTATGCTATGGACATGTTTCTATACCAAGAATGTTTCGTTCTCCTCTTTAACCGATA[G]TGGGATCTCACAATCCACCCTATTTCGAGGCCCAGTGTTCTCGGTAACACTCGTTTCCTTCTCGTATCCTTACTAGCACATTGCCTTGTGTCCACCCCTT
>Marker309060	Cma_Chr12	808480
ATTCTCCTTCTCGGAGATCGGAGGTTCGAATAGCTTGTTACAAATTGTTAACTTAGTACTCCGACTCAACATTAAGCATATATGCCCTTTATCTCTGATTG[A]ACTATATCATGCTCGGATCATTTTACAACATGTTGGTATAAGAAAGCTCGGTATGCGTATCTTGCTCGAGAATTGAAGGTTGAATTTCTTTGGATTATGG
>Marker332962	Cma_Chr12	8524615
AAAATTCGAGAGCCGACTTAGGGAATGATAATGGATTTATAATCAAGGAATACTATCTCCATTGGTGTGAGACCTTTTGGGAAAGTCCAAAGCAAAGTCAT[C]GAGAGCTTATGCTCAAAGTGGACAATATCATACTATTGTGAAGAGTCGTGTTCATCTAATATGGTATTAGAGCCATGCCCTAAACTTAATCGTGCCAATA
>Marker331577	Cma_Chr12	7997734
CAGCAAAATGAACATCTCGGCTCACAATAACACGACTAGTATGTGGTTGAAAAACTCTATAAGCTTTGGATATAGTGTTATACCCAACAAAGATGTCAGCC[T]TCTACCTTTTTGTCAAGCTTATCTCGTTTGACCTGTGGAATATAAGTGAAGCAAAGACACCTAAATACTTTAAGAAACTTTAAAGAAGGATTGTACCCAT
>Marker311794	Cma_Chr12	1959917
TATGATATTGTCCACTTTGACCATAAGCTCTCATGGCTTTCCCTTTAGTTTCCCAAAATGCCTCATACTAATGAAGAGAGTATTATTTGATTATAAACCCT[C]CGATGTGGGACTTTCATCATCCAACACCTCCTCTCGAACAAAGTACGTCTCCCCTTAATCGAGACTTGACTCCTTTTCTTTTGGAGTCCTTTGTTCGACA
>Marker327930	Cma_Chr12	6996361
GTTAACTCAAACAACCATTATAAATAATGAATTTAAAGTTTTACAGATTGTTCGTGTGTTGGGTTAGTTTAGATGTTTTTTAGACTCAACTCTATTGTTCG[A]AGTGGTAAATTGTTGTTATCTCAAACAACCTTTATTAAATAATGAATCCAAAATTCTATAGGGTGTTCCTGTGTTGGGTTAGTTTAGACATTTCTTAAGC
>Marker327432	Cma_Chr12	6899128
CGTCAACAAATAGTTGGACTCCGTGTGATAAAAAATGTTCTTTGCATTTGTAACAACCCAAGCCTATTGTTAGTAGATATTGTCCTCTTTGGTCCCTTTCG[A]AGCTTCCTTTCAAGGTTTTTAAAACGTGTCTGCTAGGGAGAGGTTTCCACACCCTTATAAAGAATGTTTCGTTCTCCTCCCCAACCGATGTGAGATCTCA
>Marker333025	Cma_Chr12	8594448
TCGAAGCAATGACTGAACCGGATTACACACACCTCAACTGTTCTCACGAGACAACCACCCGACTCTAATTCATTTGGATTGCTAAGGAAACTCGTAGATAG[C]CCATCATTATTTGATCTCGTTGCATCTAACCCTTATTGATAATACAACTATGAAGTCTTATCCTACAGAATAGAGTAAACGAACTCATCCCATTATGTTT
>Marker335950	Cma_Chr12	9965769
TATTATACGTTAGATTAAAAAAATGGTATCCACTGAATTACAAAAGTAAATTATATTTGTAAAGTGTTCGCCACGAAAGTATTGCCCCGGCAAACGTTATT[C]AATTCAGTTGTCGAACAATCCATGTCATTCAGTTGACCAGAATGAGAACGTTTTAGTTGACCTCAATGAGAGTATTATTACATACAGCTTTCCTAGCAAT
>Marker324866	Cma_Chr12	6100294
CCATTTAATGTAATTTATTAGAATTAAACAAAAAACTATAAGAGAAGAAGAAAGAGTGACATTTTGGATTTCGAAGAGTGAGGAAGCCAGTCACAACTCGA[G]TTTTCAAAGCTACTAAAAGATAATACGGAAGAAAATAATATAAAAGTACACTGAAAATAAAACAAAATCCAATTACAAATACAAAAGCAGATTGACGCCC
>Marker310025	Cma_Chr12	1289099
AAAACTCAAGTCCACCGCTAATAGATATGATTCTCTTTGAGCTTCCCCTCAAGGTTCTAAAACGTGTATGCTAGGAATAAGCTTCCACATCTTTATAAGGA[C]GTGTTTCGTTCTCCTTTCTAACGGATGTGAGATCTCACGATCCACCTCCCTTGAAGGCCCAACGTCCTCGCTACCACACCGCCCCGTGCCTGACTTTGAT
>Marker323469	Cma_Chr12	5839652
ATAATAAAAAAAAAAAAAAAAACAATCCGCTGTCCTCGGCAAGACCGAAAACTCCAGCATTTCGTTCGCACACGACCCACAAAGTGCACCCGACGTCGAGG[A]TCACCACGAAAACCAAACCCAACCTTCAGCCACCTCCAAGACACCTGCAAGAATGAAAAATAATGAGAAAAACGAGAAAGACTGTGAGAAAACCGACAAA
>Marker311117	Cma_Chr12	1617604
GAAATATATCAGGAGGAAGCTCATTGTAGAGAAGGCCATGGAGGTCAGCCCAATGAGCTGCTCTGAAATTGAAATTCTCATCCCTAGTTAAAATCCTCCTG[T]CCTTTAGTTTCCTCATCAGTTGCTTGATTCTATACAAATTGAACAAACCCTAGATAAATCATGAACTGATAAAATTCTTCGAAATGGAGAAATTCGAAAC
>Marker335405	Cma_Chr12	9788820
AGACGACGATTTCTGCAATAAAATCGCAAAATAATGAAGAATTTATGATTGATCTCCAGTGAGAATATGGTCCACTACATAAAAAAGCATTTCAGCTTTCC[T]TTTTCCATCAATATGTCAATTTTATTCTAGAAATCACATCTTTTAACCTATGCCAATACTATGTCATAGAGAACTTGCTTGGACCACACAATAACAATGT
>Marker306064	Cma_Chr12	52660
AAGTTCCTCGAGAACCCTTGCATGGGTTTGTCATTCTACGACATGTTTTTCTAATTTGCCCTTGTGGCCTTTAGTCCTGCCTTAAGATTATGTACTTATTG[C]TGGTATTTGTTTTTCTTGACGGTCTTCTTAACATCTTTTATTGAGATTACAAGTCATTCTTGGTCATCCTTGTGTTTTTCCTTATATCTTGGAGCATATT
>Marker306916	Cma_Chr12	278060
TTTCGTCATCAGTGTCAACATGTTCCATTCTAACAGTATGAAGGTACAAATATTTCGTTGAAAACCCATAATTCAAGTAACATTTCCATTCTTTAATGTAA[G]GTACTCTATTTTCTTCAAGTTCAATCGCTGAAAAAAAAACATTTTGTAGCACATTGTCACTTAAACTCTGAAACTTAATCATAGATGGACAAGACTTCAG
>Marker318669	Cma_Chr12	3933877
CTGAGTTCAACCCATTTCTACAAATCTAGCAGAACAATAATAAATTTGAATAGTTGTTTTTGTGGGAAGCCATTCGATCGCCCGAAGGCAAAGAGATGCAC[A]AAAAGGTGTTGACTGAAGATAGACATTTAAATAAATAATTAAATCTTCATTTGGACCTTTTCAGCTTTTATCCAATTTAAGGCCGTGTACTTCCACAATG
>Marker334220	Cma_Chr12	9069410
AACCTCTCCCTAGTATACACGCTTTAAAACCTTGAGGAGAAGCCCGAAAGAGAAAGCCCAAAGAGAACAATATCTGTTAGCGGTGGGCTTAAGTTGTTACC[A]TACTATATCGAGTAAAATGTCAGGATTGGACACTGACATTACTCGAACATGCTCTGAACACGTTATTCGGAGTATCCAATTATTTTTAGTTATTACTTCA
>Marker312820	Cma_Chr12	2557775
TCAACAAGTCAACTCCCAGGAGTATTGGGAGTATCATGCTGCAAACCGGCTCCCCCACCAAGTGCATGATTATCAATACCTCTTTCTTACGTGTCGTTCTC[G]TCATTGGTCTGTGACGGGTCGTCGGGATCCATAGCATCACCAACCACTAAAACATTATCTGTCCTTTTCCTCTCGCTCTGCTCTTTGCTTTCACTTGCAA
>Marker336670	Cma_Chr12	10106941
GTAGTTATTTGGATACAAACTACTTTCTTTGAACTATGACTACTGGTGGGCGATATACCATTTACCTGTAACTCACTCACTACTTGTTGCAGGAGTGCACA[T]AAACTTTTCCTGGTCAAATTGCCGGAGAGTCGAAAATTCATTGTGCCAAAGAACCTCAAGTTGATTGCAGTTCCTTTATGCCAACTTCACGAAAACCATA
>Marker305887	Cma_Chr12	9141
GAAGCATCACAAAACTCAGCTTGGCAGAAAGCAATGGAGGTAGAAACTATAGCCCTGGAACAAAATTAAACTTGGGAATTAGTGCCAAGACCAAGAGATAT[C]TAAACTCATCTCTTACTAGTGGGCTTACGAAATAATGTGTACCCCGGATGGATCAATCATGAGATACAAAGCTCAGACTATAGATTCAGGGTTCTCTTAA
>Marker318839	Cma_Chr12	4014035
GTTGAGAGATGTGGGTCGTCATAGAGGAAAGCATGTCTCGGGGCGTCAATCTAGTTTTCCTTTTCGTACACATTGTCTTTTATGTTTTCACGGTAAAAAAT[C]TGGTCACAAATTGATTCTTTGTATTGAAAACCTTCTTGATTTTTGAATTGATGTCTTCTTTTGAGTTTTTATGCATACACACTTCACAATATTATTGATT
>Marker331849	Cma_Chr12	8064413
GAATTGTGTAACCCTCTAAGTAACAGCCCAATCTCGCCACTAGCAGAATTATTCTTTATAAGGGTGTAGAAACCTTGAGCGAAAACTCGAAAGAGAAAGCG[A]GTGGACTATATCAGGCCAATCCCGCCACTAGTAGAATTATTCTTTATAAGGGTGTGGAAAACTCTATTATACGTGTTTTAAAACCTTGAGGGAAAGCCCG
>Marker312562	Cma_Chr12	2316823
TTACTAGAATAAGGTTTCCACACCCTTATAAGAAATGCTTTGTTCCCTTCTCTATTCGAGGTGAGATCTAACATAATATGAGTTTAGACGATCTGTTACTA[G]GAATAATGCACGGTGCAAGCTTTAACAGCGGAACTAGTGAGTTTGCCTACTCTCTTCAAGCACTCGAACCAGAATTATTTTTCCCAACACAATGTTAACA
>Marker333630	Cma_Chr12	8708713
AATACTCTCTCCTGGTATGAGGCCTTTAGGGGAAGCCCAAAGCAAAGCCATGAGAGCTTATGCTCAAAATGGACAATATCATACAATTGTGGAGAGTCGTG[A]TTCGTCTAACATAGTATAAGAGTCATTGCCTAAACTTAGCCAATAGATACATAAATCCTCAAATGTCGAACAAAGGACTCCAAAAGAAAAGGAGCCGAGC
>Marker310987	Cma_Chr12	1573828
TAGACATGCCTACATCCTTTTGTAGATTTAATCTTTCAAAAAAAAAATTATATACAATAAATTTATAAATTTTAAAATATTTGAAATAGGATAATGACCTA[T]AAAGGGTCAAATTGGTAAATTTCTTTACATTTCACCCCTCATAAACATAAGCAAAATCTTGATTCAATCATGGAAATCGAATGCTCTCGCAGCCTATCGC
>Marker306004	Cma_Chr12	39530
AAGGGTTTTGATTGATGAAGGATCGAGACAAGTGGTTGAGCTGGAGCAAGCAGCTTTGTGGAGATTTCTTTGGTGGTCAGGGACCATTGCAGTTCACGTTC[T]TAGTAGATCAAAACAGAGCAGATCACTCGGTAAGCACTTGGCACTTTCTTTTGCGCGCTACCTTTCAGTAGAATAAACAGACATTTCTAGGATATTTTGT
>Marker332514	Cma_Chr12	8258199
ATAAACAGAACTAATTCTGCAGCAGAAGCTCCTAAACAATTCCCAACTATCATGACAGCAACATGCATACCTCAATAATCTACAAAGGGGCCTTTTTTCAT[A]GTTATCATTTTGACTCTCTATGTCAGTCTTTCAAATAGAGGATTTAGTGAGAGAAAAATTGATGCTCCCAAATACAAATCATCCTGCCACAGTGATAAAT
>Marker334566	Cma_Chr12	9372308
TCTAATGTTCAAAATCAGCTATAACTAAAACATATTTCTTCGACTAAAACGTCATGATTTAATCTTCACTCTCGACATTGTTGAACTGAATAAAATATTAG[A]ATTATTTTGATTAACTGTACAGATAAATAATTTATTATTTTAATGGATTAGGTAAGTCTCACTCTATGTTAAAATAGACACGAATGTAGACAATAACACT
>Marker308923	Cma_Chr12	768115
TCAACTAAACAAGTTATGGCGCACTGTCCCTTCCTCTTGGGGCCACACAACATGATATGGGTCTCCTCCATTCTTCGCCCATTCTATGCTTTTGTGAGATC[T]CTATATCGGTTGGAGAGAGAAACGAAGCATTACTTATAAAACTGTGAGGCTAACAGCGAACATGGGCTTGAGCTATATACAAATGGTATCAAAGTCAGAC
>Marker317371	Cma_Chr12	3764602
AGGTATTAGTTGTGACGGTTGTTTACATTGTTTGAACTTTGAACACTTTTGATATGATTTAGCGTATGTTTAATAGAATATGTATGAGTTCCCACGTCGGC[T]TGGAGAGGAGAATGAAACATTCTTTATAAGAGTGTGGAAACCTCTCCCTAGCGGACGTGTTTTAAAAAAACATTGAGGGAAATCCCGAAAGAGAAAGCCG
>Marker335406	Cma_Chr12	9788847
AAAATAATGAAGAATTTATGATTGATCTCCAGTGAGAATATGGTCCACTACATAAAAAAGCATTTCAGCTTTCCTTTTCCATCAATATGTCAATTTTATTC[G]TAGAAATCACATCTTTTAACCTATGCCAATACTATGTCATAGAGAACTTGCTTGGACCACACAATAACAATGTAATAGGCTAAACCCACCGCTAGTAGAT
>Marker311097	Cma_Chr12	1613814
AAGTACACTGGGTCGGCCCAACTAAATTTATATATCATAACGTGTCAATTATCGATGGGTTATACTCATATTTGTTAAAATTTTATTTAGAGATTCACGAA[C]AAAATTGAGAAGTAACCAATCTGTCGAAGAGATCGGACATGCACGACAATACCATCCCCACCATATGGGAATCCTCGGTAACCTGGGTAACTTACCGTTC
>Marker306065	Cma_Chr12	52693
TTCTACGACATGTTTTTCTAATTTGCCCTTGTGGCCTTTAGTCCTGCCTTAAGATTATGTACTTATTGTGGTATTTGTTTTTCTTGACGGTCTTCTTAACA[C]TCTTTTATTGAGATTACAAGTCATTCTTGGTCATCCTTGTGTTTTTCCTTATATCTTGGAGCATATTTCCTTCCTTGTACCCAACAAGTTTTGACATAAT
>Marker319023	Cma_Chr12	4142694
CGTGTCTCGCGACGTCGTCTTCGACGAAAGCACCTTTTGGCAGTGAAATGACGTGATTAAGGCAGACCATAATCCAAATCAATTCACGGTGGAGTACCTCG[A]TCACCAAGCTGGAAGAAGGAGGAGCTCAGCATCAGAAGCCGTCACCGCTGCCAGTAGGTGCACCCCCTAAACTAGTGGAATACGCAACACCACGGACTGC
>Marker322527	Cma_Chr12	5003435
TTCTCATATTTTTCACAGATTTGAGGAAAATTTGAAAACAAAGGTTCAAGAATTTACCTACGGATTTTCTCGATTCCACGGTTTTGGACGATTCAAGGGTC[T]CAGAATGCCTCCTAGATTCTGTAAAGTATTTTTGAAGAAATCTCGGCCGAAATCGGACTCCTCGTGGCCCGATCCGAAGTGGCTGTTACTTCCCTCTCTC
>Marker318668	Cma_Chr12	3933860
AACCGTACTACAGATGTCTGAGTTCAACCCATTTCTACAAATCTAGCAGAACAATAATAAATTTGAATAGTTGTTTTTGTGGGAAGCCATTCGATCGCCCG[A]AAGGCAAAGAGATGCACAAAAGGTGTTGACTGAAGATAGACATTTAAATAAATAATTAAATCTTCATTTGGACCTTTTCAGCTTTTATCCAATTTAAGGC
>Marker333024	Cma_Chr12	8594424
CTGAAAAATAGGCAAAAAGAATGATCGAAGCAATGACTGAACCGGATTACACACACCTCAACTGTTCTCACGAGACAACCACCCGACTCTAATTCATTTGG[A]ATTGCTAAGGAAACTCGTAGATAGCCATCATTATTTGATCTCGTTGCATCTAACCCTTATTGATAATACAACTATGAAGTCTTATCCTACAGAATAGAGT
>Marker324865	Cma_Chr12	6100279
ATCTTTGATTCATCTCCATTTAATGTAATTTATTAGAATTAAACAAAAAACTATAAGAGAAGAAGAAAGAGTGACATTTTGGATTTCGAAGAGTGAGGAAG[A]CCAGTCACAACTCGATTTTCAAAGCTACTAAAAGATAATACGGAAGAAAATAATATAAAAGTACACTGAAAATAAAACAAAATCCAATTACAAATACAAA
>Marker311017	Cma_Chr12	1591459
CGCAAGAGCCGATAAGGTCATCCTTCTTTGGATGGAAGTCCAAAGACATAACAGAAGTCGAATGTCCCGTAAAGCTACGTAGAGAATAACATCGCTGCAGG[A]TTGAAGTATGGATTGAGATACAGCAACATATTCTATAAATCAGTGTATGGCATAGATGCAAGAACAGTAATTAAGGAATAAAGATTCGAGTTAAATCAGT
>Marker309683	Cma_Chr12	1058024
TTTATAGGTGGTTGAAAGAAAGGTTATGATGTAGGTAAAATTGGGAAATGATTGGGAAATTTGATAATAATTGGCCATAAAATGGAAACTTTAGAATGGGG[A]CATTTTATAATTTATGTTTGATAGTTTAGTTGGGTTAAATGCATAGTCATCAAACGTGGGGGCATGGATTCCCTATCTTTGTTTCTTTTTCTTTTCCGTA
>Marker311291	Cma_Chr12	1713672
CAAAGTGTGTACTTTGTTCGAGGGCTCCAGAGAAGGGGTTGAGCCCACGGCCACTATGATTCCGAATGTTGTGCCTCAACTGCTCTGTTGTTCCGGGTTCT[G]GGGGTAGATATGAAGGCTTGAATGCTTTTGGGGCTTATTTTTATCTGATAAAATTTTGGTTACTAAAAGTAAAACAAAATTCATCATCTGTTCCAATCCT
>Marker332565	Cma_Chr12	8266016
CTCCTTCAAATTCACTTTTCTGAGGCGGTTGATTTTTTGAAAATAAATGATAACAAAAGGGCCCAAGGTAGTTTGTTCTTGAACCGTCCGTTTGATCGGTT[C]GGGTTCTGGCATGAAAAAGTCCTCCCCAAGTTGCCTTCTTGCATTTCGTTCTTGATTTTGGGGCGTGATTGTATAAACTGACGAATCTCTGAATCGAAAC
>Marker335899	Cma_Chr12	9954517
GTCTGTCGGGTCAAATTTCACTCCTGCTGGTAGACCTAACCAATCCTGCACACTCCATTCCAAAATCTCCCAACTAAATCCCACCTAAACCCAAAAGAAGT[A]ATTGTTTTTACGAAAGTAAAAGTAAAAGGTGTTGTGTTTTTTTTTTTACCGGCTTGGCTTCAAGCTTGTGTCCGCACCCTGGGCACTGCTTTGATCCGCA
>Marker336441	Cma_Chr12	10068417
ACTGCCTTGTTTCCATCATTGGTAATACCATTAGTCCTCTAGTGTTCGAATAAGATCTAAATCTAAGAAAATCTTCAATCTATTTGTAACTTGACTCAATC[T]GGTATGTTAAATTTGCAGGAACACTTCAAACAAAGTGACCTCTCATTTGTATTCCGCTTACAGGTACTAGAATGAATTTAGGACCCCTAAAGTACAGGCC
>Marker317047	Cma_Chr12	3712189
TGCCTCCCTATACTTCCTCTCTGAATATCGATTATGAACTAAAGCAGTGTACATAACCACACTGGGTTCATGCCCAGATTCAACATACCAGCTATAAAGTT[C]TTTCAGCTATTTCAAATTTACCAAGCCTTGTGCTGACCTTAATGATAGCTGAAGTATCTTGCTGGCTTAAATTCAATGCTTCTCTTTGTCCTAGTTCATC
>Marker310656	Cma_Chr12	1486509
GTAGGCCCATTAACAAGCCCAATGAGATATGGGTTGAGCCCAAAAATTATGGGCCAGTTTCTTAAGGTCACGCTTTTCTGCGGTGCGAACGAGAAATTCAA[G]TCTCCTCTGTAACTGTCGTGTGGAGTAGTTCATTCGCTTCTCCTTCAACATCCCAATTTCTTTTACAGATTTCAGAATAGGGTCGAATAATCTGAATTCA
>Marker310427	Cma_Chr12	1411658
AAAATGAAGATGTCCCTACAAGTCTCTAATTGCAAAGAATTGAATGAAGCTCTAATAGATTCTACCAAGAACTAAATTGGAGAGGAAGAGGTGCTTAAACA[G]AATCGGTATAGAGAAAAAGAAAAGGTTAGCAAGTCAATTAATGAATAGTTACATGAGCATGGCCCCCATTGCCCGATGGAATCTCCTTCTGAGAGATGAT
>Marker327046	Cma_Chr12	6817992
AGAGACATTGATGGAAAAATACGGTTAGACTACGGGTAGAAAGAGATAGGTTTGTGATAGATTGATAAAGCGATAGCTTTAGGATTGATAGACCTATAACG[A]TTAGGTTAAGTTCTTGTGATGATATGACTAAGGTACGTTCACATAATGATATGTCTGTGATAGGTATAAGAACGTTAAGGCTATGATAAGTTAGACAATG
>Marker334360	Cma_Chr12	9086463
GTCGGCGGCAGAAATTGTCACCGGAAACACGTCGAGGACGGGTGATTTGATTCCTCTCTTTCTCTTTCTCCTCCCTCTTTTTCCTCTTTTACTTAAGCTTA[G]ATCTGTATCAAAACAAATAAAAAGTCGAGTGATCTCGAATCCGGCGGCGGATATGGCGGACAAAGGCAGAGATGGTGGCTACTCGAGTTTACTAGACGGG
>Marker327927	Cma_Chr12	6996277
GAGTTTAGAACCGAAATTTTATGGGATGTTTGTGTGTTGGGTTGAGTCGGGTTAGACCTTTCTTAGACCCAATTGTAAATTTTTGTTAACTCAAACAACCA[C]TTATAAATAATGAATTTAAAGTTTTACAGATTGTTCGTGTGTTGGGTTAGTTTAGATGTTTTTTAGACTCAACTCTATTGTTCGAGTGGTAAATTGTTGT
>Marker323538	Cma_Chr12	5847191
GTTTATCCATTAGTAATCATGGTATTGATCATTTGGTCTAACTCCCCTAAAGGGCTTCATTTTCCCCTATGATTTTCCATTGGTGACACTAGAATAACTGA[G]CACTGAAGAGACAAACATTCACCCCACCTCTACATAGAGCACTAAAGCTTTTGGCTTCCATGATAGCGTTTACAAACTTAAATCAACTTTACGAAAGGCC
>Marker335889	Cma_Chr12	9950510
ACCAGTGCCTCACACTGTTCGGTGACTGGCTATGATACCATTTGTAACAACCCAAGTCTATCACTAGTTCTAGTAGATATTGTCCGTTTTGGCCTATTACA[G]TATCGCTTTCAACCTCACATTTTTAAGGAGAGATTTCCACACCCTTATAAGGAATGTTTCGTTGTATCTCCAACCGACATGGGATCTCACAATTCACCTC
>Marker319779	Cma_Chr12	4281730
TACCGATTTAGACTGTCTAAGCAAATTGTGAATTGAAGTTTATTTTATCTTCAAATAAACATGCAAATGGTCTTAAGGACGATTTATAACCATTATCTAAG[A]AAGCAAAATTTTTAGATGTTTTTTTTTTTTTTCGAGATCTAAATAAGATCTTTAATAAGAAAATTACACCAAAGTCAAAAGATTGACGAAGAATGGTGGG
>Marker307189	Cma_Chr12	335641
TATACTCGCAAGTCTAACATAAACCCCATTTCATCCATGGTCGCCAAGTATATTTGATTCAACTTAGTTCTTTTACACAGAGAACAACATCATGTACACTG[A]CGTAGTATATTTCTCTTACCGTTATTCACTGGTTGCTTAATTAGATATTTCTCTTTTTCTTTTTCATCGTTGGAGCACTTTGCCTCTTACCGTGTTCATG
>Marker332064	Cma_Chr12	8099992
TCGATATAGAATCTCACAATCCACCCCCCCTTGGAGGTCAGCATCTTCACTGGCACACCGCCTAATGTCTGGCTCTGATACCATTTGTAACAACCCAAAGT[C]CCATCGGTAACCGATATTGTCCGCTTTGACCCGTTATATATTGTCATCAACCTCATTAATTTAAAACGAGTCTGATAGAAAGAGGTTTTATACTCTTATA
>Marker333411	Cma_Chr12	8646539
GTGCACAGAAACGTGGTGAGCCCATGTGTTCTTCAAAACTAGATTATTTAGTTGATTAAGTTTCACTTGTTCCCAAACAATTTGCAGCACACATGGTAAAA[T]ATAAAAGAATTAATTCAAAGGCTATAGTTCTATTATCAAGGAACGTGGAAAATCAAAAAACATTCAGGGAAATTTAAGCGACTAGAGAAAGCACGACTTA
>Marker334872	Cma_Chr12	9620421
AGACACTTAATAGTTATGCTTTTTTCCAATATTTTTCAATGAAACTTTGATAAACGTTTAAATTTGATAAATTTGACACATATGTTTAGTAAAAATAATCG[A]AACTTAAACACTTTCGTTTTCGAGTCATTTTTTAGTCATTTTCCATAGGTGTACCATTGCATTTTTTTTCCTCTATAAGACAAGGGTTAATAACTCGTTC
>Marker307372	Cma_Chr12	400631
AAATTTCAATTTCACCCCTAAAAAATTAAGCAATTTCAATTAGGCCCTTCCATTAAGGTCTATCTTTATTCTTAAAACTTTTAATGCTGCGTAATAGGTTT[A]TAAACTTTTAATTTCATGTCTAATTAGCTTGATAATGTCTAATAGATCATAAGTATGCGATACTATCATATTACAATAATAGAGATAAAGCTATGATAGT
>Marker310774	Cma_Chr12	1516526
CCAAGAAAGGGCTTGATCATCGTGGACATACGCAGCACCTGCTTTACCTTCACCTATCGTGAAAAGAAAAGTTCCCTTACGATAGGCCCTCCCATCTCCCG[A]AACGTCCTTCGTACAAAATAGTACAATAAACCAACAAGACAAGAATGGACTCATCAGATGGGCGGTCAGGGAAACGAACTATTTCATTTGTGTCACCTAC
>Marker311368	Cma_Chr12	1768328
TGCAGCAGCACGTCCTGAATACGAATAACCAGCATGCCTGTGGTTCCACAGAAATCGAAATACATCAAAGTTATTACATTTTACAAGTCTTTTTAGAAAAA[T]ATTTCTGATGGCAACTTACGGAGCAATTACACCACGTACGTCAGGGGATTTAGACAGGCCTGATGCCCTCAGCCATCCATCAAGCTCCTCTGCCAGTTTC
>Marker334430	Cma_Chr12	9233112
CGCCTCATGTCTACCCCTTCGGGGAAGGGGCCTCCTCGCTGGCACATAGTCCAATGTCTAGCTCTGATACCATTTGTAATGTACCATATCCACCGCCAACA[C]AATATTTCTTTGAGTTTTTCTGCTTGGGCTTCCCATCAAGGCTTTAAAACACGTTTTCTAGAGAAAAGTTTCCACACACTTATAAAAGATGTTCTGTTCT
>Marker336805	Cma_Chr12	10135298
TCTCTGGTCTACACTAAGTAGATCCTGGTAGTTTATTTGCATTCCACGCTTGGACTTTTCAAGTCTTGATCGATAATAAGTTAGATAAAATAAGGAAAAGC[A]GAAAGGTAATCGCAAAGGTTACGATATCGTTGAGCATATTCTATTCACTTTTGTCTATGCAGTTGCGCATTACCCTTCACTTTTTATTTCTTCTTGTGTC
>Marker318127	Cma_Chr12	3859434
TGCATCACTTCATTCGCATACCTCTTCTATGCCCAAATATCACGTCCACTAACTTCAAGTCTCAACGATTCTCTAGATCGATGATTTAACACCTAACCATG[A]CTTATTTTGCAATATACAAGGATTTATTTGTATTGATAAGTGACTTTTGTAGTCGATTCAACAAATTTAAAATTTCAAGGATTTTACCCAGTAGACAGCT
>Marker331714	Cma_Chr12	8029347
AGGCAGAAGCAGAAGCAATATCAAGAGGATTACAAGTAATGATGCTCATCTTCTTTCACCTCGTACTTATGGTCGATTTCCTGGAAGGCTCTTGGCTATTC[T]CTTGTGTTCATTACGACTTTTCTTATGTGTTGATTCTTTTTCCTTGTGTTTGTTGTTCAGACAATTAAAAACGATGATCTGGAGGAGATTCGTGAACTCG
>Marker325413	Cma_Chr12	6153832
TAATACCCTTGAACGCCCTTAGAAACTCCTTTACCTTTACTTGACATTCCAAGGGACTGCCAAGAATCCTGATTTCTAAATAAACTTTCGTTGTTCTGAAA[G]GAGAGTTAAAATAACTTCTTCCAAAAGATTCACTCTAGCTCATGGCCACCTCAAGTAACTAGATCCAACGATCGTCCTAAAAACGAACAACTCAGACAAA
>Marker335439	Cma_Chr12	9804395
TCGATCGCAATTTCACAGTCGGGTTTATTAGAAATCTTACAAATAGAATTGTCTTTCTTCCGAGTTCCTGGCTAATTTCGACTCTGTTTCTGTAGAATGGA[C]AAAACAAGCTTGGGAGAAGCAATCTACAGGAGCATAACAGAAGATTATTTTAATCCTGATGAATTCCTGAAATCAATGGATTTGTCTACAGAGCACAAAG
>Marker325793	Cma_Chr12	6423402
GCCTACCGGCCCCGAAATGGACACTGTTAGAAGAAACAAACACATGTTTGCAAACAAGGTAGAGGACATTCCACTTTCCACAATCCCTCAGAATTCCTATA[G]CAGTCCTCGAACCAGCACATCCCGATGCAATGAAGTCATCTCTTCTAATGGATGCCTCTAACTCTTTATCCACACCGTACGATATGTCGCTTATTGACTT
>Marker312704	Cma_Chr12	2514521
AGGTTTTTAGAGAAGACGGGACGGTTTATGGTTCGGTCATGCCTATGAGTAGGCCAATAGCGTTCTTGAAGCAGAGGCTCTTGTTCTTGACCGAAAGTGGC[T]GCTGGCTCGTTGGATTTGAGAAGTATGAAACTTAGGGAGTCGGAATGTGAGGGATTGAATCATTCTCTTGCTCGAAATTACGTGTTTGATGCCGTGGAGC
>Marker312011	Cma_Chr12	1995257
GATAATAGTGTCTTATCTATTGAAAATTCTGTTCGAACATACTTTGTTATTGTAAAAAAAATTTAGACCAATTCTAAAGTTCGAATTGGTTGGGTTGATGA[C]CTCGAGTAATCCAAATAGAGTTCACAACACAACTCTCTATTTTCGGATTGAGTTAGGTTGGAATCTCATAAAGCTCGAATATCAAACATTTACAAATAAC
>Marker327416	Cma_Chr12	6893537
GGTACTTCCCTTTACACGGCCCACACATCCCACATAGGCTCACTAGATAGACATACTCGTATATGCACCCATTAAGCCTGACTCATTGGGCTAGCGCACTC[T]TCACGCTACCAACGCCAAGGAAGGAAAAGACTCGTACAATATCATGACAAACATAAATATCTCAAAGATACACATCTGCACTAATTACAACAAGAAAATA
>Marker335034	Cma_Chr12	9651048
CTATCCTTGGCTTGGTAGATATCTCTAAGCCCTTCGAAATAGAGACAGATGCATCCGACTTTGCTTTTGAGGGTGTCCTTATCGGGTTTGGCTTGACATGG[A]GATAATCTTTACTTTTAGAATTACTTTCAAACAAATAGGTGATATGGTCATCTCCTAAGAAAATATCAGAATCATGAACATGGAGGGTTACGTGGAGTCT
>Marker312554	Cma_Chr12	2305415
GTTCATAATTCCAATACGTGTTTGATGTTAATACTTAGTTTCAATCTCCTACTTGGGTGGATGTGTGATACCCGAGTAGAGATGTCCACAAGACCGGACAG[A]GGAAGACGAGATTGTATTACCTAAGTGTGTGCATGTATGAATCGAGATTGACATGAACGAATAGAGAACGCATCACCTGAATAAAAGAGAGTTACATGAA
>Marker306732	Cma_Chr12	238596
CAAGCTTGTGAAGCCTTTGATTCTTGTCCTGCAATATCAGTGGTCATTATTCCTCTCCTTCATTGATGATCGACTATTGGCAATTTCAAACTTTGTGGAGC[A]AGGTGTTTCCTCCTTCCAGACTCGTTTTTGATAAGATCGACGATGTTCTTCATATGGTTGAAACTTTTCCTGGAAAATTTGCTGATGCTGTTGACAAGTT
>Marker316820	Cma_Chr12	3685852
TTTTTAGCTTACCTTTATGGCTTCGTCGGACCTTAAACGAGATTTGTCTTCGCCAACCGAAGATCACTTGTGCGAAACCCAAACTTGTTCGACCACACATA[G]TCGCCTACGCGTGCATGTTCAATCGTCTGCGACACAACCAACTTGCCTCTACACTAGGACAAATCACTCGACTCGACCTTAACTCTACTTGGGGCCAAAA
>Marker307580	Cma_Chr12	443520
CCAAATATGGCTATGTCTTCTGATTTCCTGCTCCTCACTGCCACTTTACTCCCACTTCCTTTATCGATTAGGGTTTTTCTTCGTATCGCCATGCCCTATTC[T]GCTTTAACTTTTGGGTTCAGTGGTGATTTCGTTACACCGATCTAGCAAATCCCATAAAACTTTCGTCTCCGACCCATTAATATGTTTTTTTTTCTCTCTC
>Marker323820	Cma_Chr12	5901102
AGTTCTCCGTTTGTATTTTGTAATACTTCTTCATGTACCTAGTATCGTCGATATACAAAAGTGTGACAAGGTTAATAAGGTGCAATTTTGTGTAGAAACGG[A]GTCTAGGCCGAAGTCGTGGCTCAATAAATATTTCTTAAAAATGTTGAGATGGTCGAGTTGGTCTAAGGTGCCAGACTAAGGTTTTGGTTCGAAAGGGCAT
>Marker306266	Cma_Chr12	103729
TAAACGTGAACTGGATAAGTTGGATTCGGGTGGGCAGATGGCATATGCAGCCAACTCAAATCTGCTGCCATATAATTCTCCGGCCATCTGCAATCGCATGG[C]CTTCCTCCCTTCCGCTCCAACTCCGTCTTCCTCTTCCAACCAATCCGCCTTTTCTGCGTCACCGCCCGATTCAATGCGCTGCCGACCGCCAGGCATTGTT
>Marker331191	Cma_Chr12	7859173
CTGAATGGTACTGATTGTAAGATCCCACATCGGTTGACTCTTTATAAGGATGTGTAAACCTCTCTCTAGTAGAACCCAAAAAGGACAAGATGGGCATAGGC[T]TGTTACACAACGAGTCTCAAGTGTTACAAAATTGGTATGAAATTGGTGGATTATATGCATATGAAAGTGATAAACTATATCCCGAGCATATAAAAGGAAC
>Marker312281	Cma_Chr12	2162189
CCATTACGGTACTCTACTTTTAACTGCTGATTTCTCGATCGACTTTTGTTCTTTTGGCGCTAGGCATTTCGGGTGCGCTACTACTTCTCTGATGAAATGCG[A]GGGTCGTGCTGATATGCACAATTGGCTCCATGTCGACATCCTCTTGAGCTGTTGAAGTATATGCAAGGCTTCATTATCCTGAACTTCCCATCTCTTGATG
>Marker323470	Cma_Chr12	5839681
CTGTCCTCGGCAAGACCGAAAACTCCAGCATTTCGTTCGCACACGACCCACAAAGTGCACCCGACGTCGAGGTCACCACGAAAACCAAACCCAACCTTCAG[A]CCACCTCCAAGACACCTGCAAGAATGAAAAATAATGAGAAAAACGAGAAAGACTGTGAGAAAACCGACAAAGCTCCGGCAAAGCTAAACCCTACGAAATT
>Marker308924	Cma_Chr12	768124
CAAGTTATGGCGCACTGTCCCTTCCTCTTGGGGCCACACAACATGATATGGGTCTCCTCCATTCTTCGCCCATTCTATGCTTTTGTGAGATCCTATATCGG[A]TTGGAGAGAGAAACGAAGCATTACTTATAAAACTGTGAGGCTAACAGCGAACATGGGCTTGAGCTATATACAAATGGTATCAAAGTCAGACACCGAACAA
>Marker332476	Cma_Chr12	8255226
CATTGATTGGAGAAAGGAAACAGGGCACATCGATTGGAGAAAAGAAAGAATGTCAGCCCTGAAGGGAGTGAATTTGGCGAGGGTCCCACATCGATTGGAGA[G]AAAGAAAGAGTGTCAACCCCAAAGGGGTGGATTTGGCAAAGGTCTGTATCGGTTGGAGAAATGCAAGAGTGTAAGCCCCAAAGAAGGTGGATTTGGCGGG
>Marker335273	Cma_Chr12	9750787
GAAGAAATAGATAGACTGGTAAAAACAAGTCGAAGAATTTTATCTAACCTGCCTGCATTTCCCAACGCCACTTAATGTCATTTTCCAGTCAAGCTCCTTGA[T]GACCGATTTCAGCATCTTGTTCATAAAGCTCATAGAACTTGCCCTGAAATGTGCAAAAGAGATTTCATAATCTTAGATTTATGAAATAAAGGTAGTGTAC
>Marker329699	Cma_Chr12	7335216
CCATACCACACGTCCAATATCTTATAGGTAAGTTACTGAATGTTAGTCCAAAGTTCATATCCCACAACAAACTTTGGTTTACTATGCTTTAAAACTGATGG[A]TTTTCAGATTTTCAAGTGAAAAAACCTTTTTTCTTCCATTTACTATTCGTCGTACCAATCATCAGTTTGAATATATTTCTAGCATTTATATTAAGTTCTA
>Marker311166	Cma_Chr12	1645032
TTTTATTTTAATTATATTTTATTTATTATAATAATTGTTAATTCATTTAGTTATTTAAAAAAATAAAATAAAAAAACAAAATGGGGTTGTAAACGATTTCT[C]ATTTTTTGTGATTTTTTCTCTTATATAATTAATATTAATATTTTAATATTGGTTATGAAGTCATCGAATTTGAACATTAATATCGACTCTGACTCAGTTT
>Marker332474	Cma_Chr12	8255148
TGGATAAAGGAAACGGGGCACATCGATTGGAGAAAGGAAAGAGTACCAGCCTAAAGTGGTGAATTTGGCGAGGTCCTACATTGATTGGAGAAAGGAAACAG[T]GGCACATCGATTGGAGAAAAGAAAGAATGTCAGCCCTGAAGGGAGTGAATTTGGCGAGGGTCCCACATCGATTGGAGAAAAGAAAGAGTGTCAACCCCAA
>Marker323473	Cma_Chr12	5839897
GATTTATGCAACCAAAACAACCTCAAAGACCTTTACACACACCAGAGGTAGATTTCGACGTTGCTTACACGTCGTACACCGTCGGGTAAGGGAGACAGAAC[T]GTCAAATTTTTTAACCCCCTCTCAGATCCGGGAGTGTTAGGCCCTTATGAACCAAAAAATACCATAAACGGGATTGGGGGAGGAGGAGACTCGAAAACGG
>Marker323681	Cma_Chr12	5889654
ATGAGACTTAATACAATCAATAACCTCCTCAATTGACATGTTCTGGTTGCTGAACTACTCGATAGAGGTAACAATTTGCATGAATCTTAGGGGACAGCTCA[G]GAGGAACTTCTTGACGATGAAGATTCCTCCACCTCGTTGCCTAAAGAACAAATGCCTAAGATGATCGTTGTCAACATCATAAAAAAATTGTCAACCGACT
>Marker319091	Cma_Chr12	4147946
GTAGCCATTGCCGCGACTTGTTGCGTAGCTAACAACGTGGCCTGTTGTGTGGCTAGCATGGTTTGCATTGTCGTTTGGAGGGATTCCAACACTAACCCTGG[T]GGTGTAGCTTGAGGGGGCTGTGCGTATTCAGGAGAGGGTATAGTTTGTGGGGGAGGTGCATATTCAGGAGGTGGTATGATATGAACCAAGAGACATCAAT
>Marker334099	Cma_Chr12	8892436
TCATGGATTCTGGGAGTGATGTCGTCCCATTATTATGGTTATCCTTTGCCTTTAGGTGACTTCCGTGCTCTTTATTTCTTGTTTTCGGCATACACGGTCCG[A]TAATTTGGAGCTCCAAGTGACAGTGGTTTTGCGTTGGTTTCTTGTGCATTGAGATCAGCATCAGCAACGATTGATGGTTCGAGTTTGGCCATTGACGGGT
>Marker334180	Cma_Chr12	9063853
GAAAAATTTTAAGTTCGGTAAAAAAAACAAACTTTCAACCTAACCCAACCCGAACCATACATCACTGTTATTTATTTATTTGTATGACAAGAAATTATAGG[A]AGGTATATGAAAAAATTATATAAGATGGCCAGGCGAGGAGCTACTTGCGAGGACAACCAACCGAGGTAATATGTATATATTATCGGTTTAGTTCAGGTCA
>Marker320690	Cma_Chr12	4522413
TGTCCACTTTGAGCGGAAGTTCTTATCGCTTTGCTTTGGACTCCCCCAAAAGGCCGCATACTAATGGAGAGAGTATTCCTTGATTATAATATGATCATTCC[T]CTAAATTAGCCGATGTGAGACTTTTATCATCCAACACCTCCCCTCGAACAAAGTATGTCCCCCCTTAATCGAGGCTCGACTCCTTTTTTTTTTTGGAGTC
>Marker310508	Cma_Chr12	1462131
GATGTCACCTATGAACTTCTGAAGAATATTGCTGTACGTGACAGATAAAATTACTTCTTCTGCAATGTTTATGTTTCTAGTATATGAAATCTTTGACTGAC[T]AAATTTTTATTTTGCTCACAGTCGTTAGACAAGGCCGCTCACATTACGAGTACTGCACCGGTATGTAATTATTTTAGTTTGGGTTCTCGTTTTTTATTTT
>Marker326128	Cma_Chr12	6461539
CAATACGAGGGTCAATCCTATCTCTAAAGTTCGTAAACAGGACTCGTCTAACCCTCAACCCTATCTCTAAAAGGACTTATACACTCCACTCGTTGTTACAA[G]CATGAATACCTGCAATTACTCAACGTGTCACTAAGACAATCTATTAGTAGGTTCTGACGACAACTATTTATAAAATTTTATCAAATCGTGAGATCGAAAT
>Marker335506	Cma_Chr12	9824066
AATTGTCGAACACTGTGGGAACATAATCCTGCCAAACAAACCATCAATATTGAGAGATTGTTATGCCCAAGCCCACCGCTAGTAGATATTGTCCTTTTGGG[A]CTTTTCCTGTTGGGCTTCCCCTTAAGATTTTTAAACCCGTCTACTAGAAATAGGTTTCCATACCCTTATCAAGTAGCAGATATTGTCCTTTTGGACTTTC
>Marker331309	Cma_Chr12	7897027
TTGGGTCAACCCAACGAACCCAAAAATATAGTTACAGCCTAACACTGTCATACTTTCAAATTCTTACGAAGATTAAAAATATTTGATATTTATAATCAACG[A]GTGAATGTTTAATATTTGAATTTTATGAAATTTTAGTTATTAATATAACATGTATTATGGATGAGTAGAATTTTTTAGATAATGAGAAGAAGAGCTACCC
>Marker329590	Cma_Chr12	7311993
GAAGCACGGACACGAACACGAGACACGGATCGGAACACATTGTCCGTGCTTCGCTGTTTTCTCTGTTCTTGTATATGTTGCTGAAGTCGACAACTAATTCG[A]CTATATGATTATGTATTTTGATTGGGCAGATTCGTTGATATTAATGTTTTCTTATATAAGTTGTTGTTGTGACTTCCCTGCCCTTAAGAACAGAGAATTT
>Marker334179	Cma_Chr12	9063783
GATGATAAATAAAAATTTTAATTTTTTTTTTAACCCGACAACTTAACTCAAAAATAGATAGTTGGGTTGTGAAAAATTTTAAGTTCGGTAAAAAAAACAAA[T]CTTTCAACCTAACCCAACCCGAACCATACATCACTGTTATTTATTTATTTGTATGACAAGAAATTATAGGAGGTATATGAAAAAATTATATAAGATGGCC
>Marker336807	Cma_Chr12	10135429
TGAGCATATTCTATTCACTTTTGTCTATGCAGTTGCGCATTACCCTTCACTTTTTATTTCTTCTTGTGTCATGGTAATGCTGATAGTTTAAAATATACTAA[T]AACATTTGCTATTCTGATGACTCAGGATGCAAGACAAAACCCTAGCTTTTGTTGGAGACTCTTTGGGCCGCCAGCAATTCCAGTCTCTGATGTGTATGGT
>Marker311713	Cma_Chr12	1938523
CTTTTTTGTTAATTATCGCAAAGAAAGAAAGCATTATAGAGCATGATTTCAATGATTTAACTTAAGTTTTATATTTTGTTTCCTGCAGTTTCGAGAAACTC[T]TAATTAGATTGGGGCCTTTCTATGTCAAGGCAAGCCCTCTCTCTCTCTCTCTTTTTTTTTTTTTGTGTGTGTGTGTGTAAATTTTTAAATGTCCGTCCAA
>Marker335474	Cma_Chr12	9815445
GTTGTAAACATGCACGTTGAAGATATGATCGAACATGGAGACGAATAGTGATGAATCCTCAAACATAGACACTGTGAATGATAGCTAAATGAGGAAAAAAC[T]GACTCGAAGCACCAAAATGAGTTTTGTAACATGCACAAACGCACATGAGCATCTACTTTATCAGTGTCATCACAGAAGTTCTTAGAAAATATTTGTAATA
>Marker310466	Cma_Chr12	1443531
ATGGCTATGGTTTTTCTGAACAAGGCCGTACTTATGCAATACTCGCATTCAATGACCCTTCTCACTCTGCAGGTACATTTTTGCCATTGGGTTTCATTTTG[T]ATTTATCTCGTTCTCTTTTTTTAATTGCTTTCTATCTTTATTTGTGTTAGCAATTGGCAACCACATTACTTATTCACTTTGGTAGAAGCATGGGATACAC
>Marker307370	Cma_Chr12	400580
AAAGGATACTAAATTATGATTTAAAGTCTTTTTTAGTCCTTAATTTTCGTAAAATTTCAATTTCACCCCTAAAAAATTAAGCAATTTCAATTAGGCCCTTC[A]CATTAAGGTCTATCTTTATTCTTAAAACTTTTAATGCTGCGTAATAGGTTTTAAACTTTTAATTTCATGTCTAATTAGCTTGATAATGTCTAATAGATCA
>Marker307542	Cma_Chr12	436133
ATGACGATACGTAACGGGCAAAAACAGACAATATGTGTATGGTATCAGAGCCAGGCATCGAGCGAAAGTGGGTCGTGAGATCTCACACTGGTTGGAGAGGG[A]AAACGAAGTAAACCTCTATCTACTGGCCCTTGAAGGAGAAACTCAAAGAGGATAGTATATAGATGAGTGTCGATTCGGTCCAACCGTGAATTTTGTAGGG
>Marker310776	Cma_Chr12	1516602
TTACGATAGGCCCTCCCATCTCCCGAACGTCCTTCGTACAAAATAGTACAATAAACCAACAAGACAAGAATGGACTCATCAGATGGGCGGTCAGGGAAACG[A]AACTATTTCATTTGTGTCACCTACCAAGGGAAATGATCAAGGAATTCTCTAGAGAATGAGCCACAATTTCTTCTCAAGATGGTATAAAAGTCCCCGTTTG
>Marker332066	Cma_Chr12	8100016
CCCCCCTTGGAGGTCAGCATCTTCACTGGCACACCGCCTAATGTCTGGCTCTGATACCATTTGTAACAACCCAAAGTCCATCGGTAACCGATATTGTCCGC[T]TTTGACCCGTTATATATTGTCATCAACCTCATTAATTTAAAACGAGTCTGATAGAAAGAGGTTTTATACTCTTATAAGGAATGATTCATAAAAAAATTAG
>Marker308805	Cma_Chr12	740967
ATAAACAAATTGCAAAAGTCAGCCTCAAATATGGTGACCCTTACTCTAAGGATTGGGTTGGATGAAATTTTTTTTAGGCTTGGTCGGGTTCGGGTTGAGTG[A]TGGGTTAAGTAGGCAAAGGACTGGTGCAACCCAACCCAACTTGATTATATATAAAATAAAAAAGAAAGAGAAATAGAATAACAAGAGTGGCCCGAGCACA
>Marker306836	Cma_Chr12	259213
GCCTCCACAAAATTACGAACAAGAACCACACAAATCCAAACTCCATGGATACAAAGATCCAGTGAAGTAAACTGATCTAAGACAGAAAATAAAAGAAAAAG[A]CCACTAGATCTGCAGCAAACACAAGCCGGAATCGAAAGAGGAAAAAAAAAAGCATAAATCAATACAGTAGATTCAAGATCAGAAAGAAAAGATTACCAGA
>Marker335348	Cma_Chr12	9766815
AAATATCGAGCTCATCTGTAACAGCACAAACTCATCACTAACATATATTGTTTGTTTTGGCCCATTACGCATCATCATCAGGCTCACGATTTTAAAACGCA[G]TTTGCGATGGAGAGTGTCTAGCCCTTCTTCAACCAATGATTGACTCTGATATCATTTGTAATAGTTCAAGTTCATCGCTAGCAAAGCAGATATTGCTCGC
>Marker321255	Cma_Chr12	4725003
ATGAACCTGAACTCTTTTTCCTATTTATTCTTGAACTATAAAAGATCAATACTCTCGATTAATTCTTTCTCTTCTCCTTTCTTGCTTGCTTTCTTGCTTGT[C]TGGGTTAGAAGGAAGGAGTTAACAGCTTGACAGTCGAACTACTCTACTCTACTCTACTTACTCATACACCTCTATGACCTGAGCTACTTCACCTGCCTGC
>Marker308754	Cma_Chr12	732464
TGGTGTCAAAGGTGCAGTGATTGGTCTTCTAGTCTCCCTTCTTCGAGTTTGGTAATCACGTTAGAACATTTCATTCACTGTTGTTGTGCTATGTGTCATAA[G]TTGTACATTTGCGACAACGGAATAACGATTGTGTGACATTTATTTTAACCTAACGAATAAGTCAGCCATGTGAAATTCAAACTTCGCGATAATATTGACG
>Marker316849	Cma_Chr12	3689280
TCTTTACTTCCATAGCATGAAAGAGCTATGTTGGACTGTTTCCTATCCATAAAATTGTCAAGGGCCTATCATAATTTTTCTTTCTATAGGAGATCTCATTG[T]CAGATCAACCCTTTATTAATATATTATAGCATTCACTAAGAAAAAAAAACATTTCAGATCAATTTTATCCAGCCAATTACTTTGGTATTATCACTTCACC
>Marker335886	Cma_Chr12	9950242
AGTGATTTCCCATTGACATGTCTAAAGTTAATTTACTTTTTTCAAAACGAAAATATGTAGATTATAACAATCACATTATTCCCACAAACTTGAATAATGCG[C]TAAGCTGTAAAAAAAAGGTTAAAAAAACACTTTTTCCACAAAATTTTTGTCTACACAAGCTCACCGCTAGTAGATATTGTTTGCTTTGGCCTATTACGTA
>Marker332475	Cma_Chr12	8255196
GCCTAAAGTGGTGAATTTGGCGAGGTCCTACATTGATTGGAGAAAGGAAACAGGGCACATCGATTGGAGAAAAGAAAGAATGTCAGCCCTGAAGGGAGTGA[G]ATTTGGCGAGGGTCCCACATCGATTGGAGAAAAGAAAGAGTGTCAACCCCAAAGGGGTGGATTTGGCAAAGGTCTGTATCGGTTGGAGAAATGCAAGAGT
>Marker332033	Cma_Chr12	8095074
ACCGCCTCGTGTCTACCCCCTTCGAGGAACAGCCTCCTCGCTGGCACATTGCCCGGTGTCTGGCTCTAATACCATTTGTAACAGCCCGAGCCCACCGCTAA[G]CAAATATTGTCCTCTTTGGGCTTTCCCTTTCGGGCTTCCCCTCAAGGCTTTAAAATGCGTCTGCTAGGGAAAGGTTTTCACACCCTTATAAAGGGTGTTT
>Marker306884	Cma_Chr12	268437
TTCACCCAATAACAATGCATATATTTTCCCTGAAGTTTACGAGAGCTCTGTTCACATAAGGCAACAGAAGCCCTGCTTTTATCATCAGGTTACACAGAAGC[T]ATATCATGGAAAGCTAGACGATGTCGGGTTAATGCGAGTGGCAAAAAACATAAGGATTCAGCACTTCTTTTCAGGTCTGGAAAAGGCGAAAGCTCACATA
>Marker336806	Cma_Chr12	10135419
ACGATATCGTTGAGCATATTCTATTCACTTTTGTCTATGCAGTTGCGCATTACCCTTCACTTTTTATTTCTTCTTGTGTCATGGTAATGCTGATAGTTTAA[G]AATATACTAAAACATTTGCTATTCTGATGACTCAGGATGCAAGACAAAACCCTAGCTTTTGTTGGAGACTCTTTGGGCCGCCAGCAATTCCAGTCTCTGA
>Marker332253	Cma_Chr12	8141557
TGGTGTAATGTTCTAGAAAAAAAATGGTTATTTGAAAATTTAGAGACTAAAAGAGACTGAGTTGAAGCTTGCTGGGTGGAACCAATAGAAAGAAAGGGGTC[A]GTCTTTTGCAGGTAAAATAATTTTTCATTACAAATCTCGAACATCTATGAATAGAGTTTCATCAGAAATATGAAAAACAGTATTTTGCGTCGTCGAGCTG
>Marker311798	Cma_Chr12	1960213
GTCCACTTTGAGCATAAGCTCTCATGACTTTGCTCTGGGTTTCCCCAAAATGACTCATACCAATGGAGAGAGTCTTATTTGATTATAAACCCCCGATGTGA[G]GATTTTCATCATCCAACACCTCCCCTCAAACAAAGTACGTCTCCCCTTAATCGAGGCTCTACTCCTTTGGAGTCTTAGTCATTTTTTACTAACTTCGAAG
>Marker309482	Cma_Chr12	969783
CTGTCCTTTTGTGTTATACTCTTGTGTTACTACTCTAATATCTCATCAAACGCTAAACAAAATGGGCCACAACATGCCTATTATACTCGAGGAAAGGTTGG[A]GAGGTGCAATATGTGAGCCACCTGATAGACTACAAATTAAAACATATTTATCAATCAATAGATCAAAAGTTTGAATTTTCCGATAGTTTCAACTACATAA
>Marker308458	Cma_Chr12	666219
TCATTGTGAGTGAGCTTCCGGCCCCATCAGGAAACTAAGATGCAAACAAACGAGTAAGATAAATTGGTTGATGCAACACCCTTCTATCCATGCTGCCTGAC[T]GAACGAACGAATGAACGAACGAACAAACAAGCAAGCGGGCAATGGTGAGAACCTAACACTAAATTATGTAATTTCTAGGCAAAATGAGAGAGTGTCGTTT
>Marker336589	Cma_Chr12	10092254
GTTTTGTACCACATATTTTCTTACCATATTGACATACTTTTAAGTGTATCGTGTTTTGAATTGAGCTTAGTATGGTGAGAAGAACATTTACATTGCTTTAT[C]CACCTTGTTTGGCCCTTATACGTGATTTCAGACTCGCTGAAGAAACATGATGGCCATTCCACGTGAGAACTTTGCCCAGAAAAATCTTGATCAAAACTCT
>Marker310931	Cma_Chr12	1557873
AAGGGAATGTTTGAAAACGATTCTGCATAGGGTATATGGGAAGTTCATGGTTCATCGGCCGTTCATTCGGAAGTCTATCAACAATATAATTTATCGGTTCA[G]TATCCGAGACCGAACGACACAATGGCATTGCTGAGTTGCTGGAGATATTCGGTAGTATAATCAGCGGGTTTGCTTTACCTCTTAAAGAGGAACACAAGAT
>Marker307212	Cma_Chr12	345404
TATTTGAGTATCATTGTGCATCCTCATTGTTGTAAATTGTTCTTACATTGAAGTTTTTGAACCTTGGGGCGATGGCAGTGGAACCAGTGAGTAGGTTCAGA[C]GGTTGACAACGAAACTTACCGTAGCTCGATGCACTTTGACCTCGAATTCGAACTAATGCTTGTAGATAATGAAAACCGTAGAAACAACTATGGTCTAAGC
>Marker333042	Cma_Chr12	8596315
AGGTTAGATGAACACGACTCTCCACAATGGAATGGTATGTTATTGTTCACTTTGAGCCCAATCTCTCATGATTTTACTTTGGATTTCTCCAAAAGACCTCG[A]TACCAATGGAGATAGATCCTTCCCTAAATTAGTCGAATGAGTAGGTGTGGGACTTTCCTCCAAAAAAAACAAGGGAAATGCTAGATGGGAGAGACGAAAA
>Marker333513	Cma_Chr12	8667813
CACCATGCACAACCAGATTGTGCTTTCCTCCCGAGTTAACCTTTGTGATTTCCAGAAAACTCTCTTTTATTCCAGATTTTCTGAATCCATATAAAGCCATT[C]CATGCAATCAGTTTTGTCAGTTTTTGGGAATTTGGGGAGAGGAAAAGGTCCCGAAGAGAAACAAGACTTAATTTTACTTAATCCCTCGTTAAGGTTTATT
>Marker324330	Cma_Chr12	6026950
AAGATATTTGTCTCACCAGTCTTTGAGTTGCCCGATAAATCCAGTTACTAGGACTTGAGCTATTTGATGGTCGAATTTATGGCCCTGTAATTTTACGCGCC[T]TGCAGCCATCATCATCTCATTACCAACATTCATTATTAGATAGTTGGACAATCCATCGATATTCTATTCATAGATTGCTAGACCATCGTAATTGACTACT
>Marker331308	Cma_Chr12	7896993
AATTCGAGACAGTTCGTTGGTTGACATTTTTTGGTTGGGTCAACCCAACGAACCCAAAAATATAGTTACAGCCTAACACTGTCATACTTTCAAATTCTTAC[G]GAAGATTAAAAATATTTGATATTTATAATCAACGGTGAATGTTTAATATTTGAATTTTATGAAATTTTAGTTATTAATATAACATGTATTATGGATGAGT
>Marker310663	Cma_Chr12	1488049
CCACTCTTGGGTAATGGAGATTATGTTGCTGGTCAAATCTTAGATTTAGGTATCCTTATCTTCATTACAACACAATCTATTTACTATTCTAACTCAAATTA[T]TCTGATGTGGTCTGATTCTTTTTAGCGGTTTGTTTTGTGCTTTGCAGCTGAAAAACTTGAGCAGTTGGAGAATCAGTTGGCTCACTCCCGCTTTGGGCCG
>Marker318674	Cma_Chr12	3936197
AGTAAACTTTGGTGTGATGGAGATAGTCTTTCAAGAGAGATATAGTTTGATAGTGGGCTATAAAGGGTTGTTTTGTTTTGTGCATTCTCTAGTGGGTTTTC[T]GAAGAGCTATAGGTTCATCATCTATTGGCACCTATGTTACATCCTCCTTTTGAGTTGAGTTTGGATGTTTGGACTTGCATCAATTATGAAATGAGTTTCC
>Marker320333	Cma_Chr12	4399896
TATTTGAACGGTCAGGTATAGTATCAAGTACAATGTGCCCTCTACATGTAGAAAGGCTTGAGGGCGCCCAATATCGAGGAAAGGTTAGTTACATACTCCCT[A]GTTTAAAGATGCTTACCTAATGTTGCATTAGTGCATATCCTAGCCTTTTCTTAGAGGTGTCACTATAAATCACATAACCTCCTGAGCTATCCGAAACTGT
>Marker320543	Cma_Chr12	4487503
AAGAAGGTACCTCAAATGTCGATTCTTCAATGTCTTTGTCTGTATACTCCAAGAGTGAGTCAAGAGAAAGCGACAGCGACCGAAACTGTATTGCATAATAG[A]AAACAAGATATACAATTAAGATATATTATTAAAAGGATGCACTGTCAAACTACTCATGCAAATGGATCTGGCTAAAATCAACCTACTTTGGAATCCTTGC
>Marker311792	Cma_Chr12	1959890
TTAGATGAACACGACTCTACACAATGGTATGATATTGTCCACTTTGACCATAAGCTCTCATGGCTTTCCCTTTAGTTTCCCAAAATGCCTCATACTAATGA[G]AGAGAGTATTATTTGATTATAAACCCTCGATGTGGGACTTTCATCATCCAACACCTCCTCTCGAACAAAGTACGTCTCCCCTTAATCGAGACTTGACTCC
>Marker307564	Cma_Chr12	439101
TGGAAATGTCTCTGAAGCAAATCAGGTTCACTAAGGTAAAATTAATGTTCGAGTTCAAATGAGCGGAGGTAGCAGATTCGAACCCGATCTTGTGATCAAGG[A]GCACAAATTTTATGACTGTTGAGCTTTGCTCGATTTTTTTTTTTTTTTTTTGGTATAATTAAAGTCAAGGTTTTTTTTTTTTATTATTAATTATTGAAAT
>Marker311688	Cma_Chr12	1915049
ATTTTAAGCCTTGAGAGAAGTTCGAAAGGGAAAGCCCAAAGAGGACAATATCTGCTAGCGGTGGATTTGGATCGTTACAAATGGTATAAGAGCCAGACACC[T]GGACGAAGTGCCAACCTTCTTGCTATTTCCCGAAGGGGGTAGACACGAGGCGGCATGCCAATAAGGACGTTGGCCCCAAAGGGGGGTAGATTTAGGGGTA
>Marker310024	Cma_Chr12	1289076
GAACAACCGACGCAACATATGCAAAAACTCAAGTCCACCGCTAATAGATATGATTCTCTTTGAGCTTCCCCTCAAGGTTCTAAAACGTGTATGCTAGGAAT[A,G]AAGCTTCCACATCTTTATAAGGAGTGTTTCGTTCTCCTTTCTAACGGATGTGAGATCTCACGATCCACCTCCCTTGAAGGCCCAACGTCCTCGCTACCAC
>Marker305932	Cma_Chr12	23562
AAAAAATGATCTGCGTTGTGTTGGACACCACAGCGACAAAGCTCCTGATAGTCCTCTTGGTTAACTCCTTGCAATTCTCCCCTTTTTGTATCGTCAACAAC[T]CATGGAATATCATAATTCCAGAACCAAGCTAATTTGTATTAGTATTTTGTGCAAGTGTATGTATCTAATGATTCAAACTCGTGGGCATCGTTATTTGCTA
>Marker334071	Cma_Chr12	8886570
AAACTTAAAAAATGTCTTAAACTATAGTAAACTATAAACGCTTCCATTCAGATAGAATAGTGATTTGGATTTGCGAGAGCTATTCCATGAACGGTTGATAC[A]AGAGAATTCTGCCTATACGACTTTGAGATTCCAAGAATCTGCCATCCGACCCAAAAGTTTAATTAATTCGAAATGAAATTGAAATACGTGGAGGAATCAA
>Marker330787	Cma_Chr12	7732420
TCCTATTTCTCAAATATCTTATTTTCAATAAAACTTTTTATCAAACGGCCCTTTAAGTTCTTTTCAAAAGATATTATCATGGACAGAACCATTAGTATCAT[C]ATTTAAAAAATAACACAGAAATTCTTAAAAAAATTGAATAGAAAATCAATTTGGTGATGACACAGAACGACAAATGAATGATATCTTAACGTGTTGATTT
>Marker336186	Cma_Chr12	10002028
AGGCCTTCTTCCCGGGTAGAGTTAGAATTAAGATCCCAACCAACATCATCTACTAAATTTACATTGATGCTCAGAAGCCAAGCGTAACAAACAGATTTCAA[T]TGAAGATGCCACTACAAAAGGGACCTTCTTAGATTGATGTTAGCAGCTCATCATCGCATTAACAGTTAAGTTTAAGCCCGTCCCCCTAGTTTTTACTAAA
>Marker318490	Cma_Chr12	3910450
CGTTGTTTGATCGATATAATCGAATATAGATTGATTGACTATTTGAGCAACTTTATTGGGATTCTTGCATCACACAAACACGATACACTAACAGTATTATC[A]AGATATAGGAATTGAGAACCTTAACTCAACAGAGTCAACTACTATAATCATATTTGCACTAAGAGTATTATCAAATATAGGAATTGAGAACCGACACAAT
>Marker335033	Cma_Chr12	9650962
TTAGCAGAACTTGTGAAGAAAGACCACTATGGGTCGTGGTTATGTCAAAAGGCCTTTGAAATCTGAAATCAACCATGACGAGGGGCCTATCCTTGGCTTGG[A]TAGATATCTCTAAGCCCTTCGAAATAGAGACAGATGCATCCGACTTTGCTTTTGAGGGTGTCCTTATCGGGTTTGGCTTGACATGGGATAATCTTTACTT
>Marker311683	Cma_Chr12	1914819
TTCTAAAAAATTAAAATTTAATATTACGACATAGTTTTTAATAATATAAACTGTAACGGCCTAGATCCATAGCTAGCAGAAACTGTCCTCTTTGGACTTTC[T]CCTTTTAGGTTTCTACATCCTTATAAATGGTGGTTTGTTCTCCTCCCCAACCAGGGATGTCACAATCCACCCCCTTCGGAGCCAAAACCACCATTTATAA
>Marker309381	Cma_Chr12	913401
TTTTCATAAAAAAAATAAAACTCGGGTTCCTCGTTATCTCATACGAGAAATTTGTTCACATTAGAAGACAAAAATTTATCAGTGACCCAATATGGTCGAAA[G]GAACAGTTCATTTAACTAGAAAGCTCGATGCCAACAGTTAAATCTCACTAACTAAGCTTTGCTTTCCTGTCTCTAAAATTCTACTCCTTTTTTACGCTTT
>Marker311130	Cma_Chr12	1621291
TCGCTATAACGAAAAGTACTACGCCGATGTCCTTGCCTCCGGCGAGTTCACAAAGCTAGGTCTCATACTTCTTCCATTGACTTCATCATGCTTTATCTTCA[T]TCTCTTCTCTGTTCTTTTGGTTTGCTCGTTATGCCTTCTCTGTTTCTATCTTCAAGCGTTTTTGTCATGTTCGTTATTATTCTGTCTTGTGTGCTTTGCT
>Marker307209	Cma_Chr12	345338
ACCGTATCATATCAAAATTTTGATAGGTCTTATTTGATTAGTTTCCTGTTGCTGAACTGACCAAATTATTTGAGTATCATTGTGCATCCTCATTGTTGTAA[G]ATTGTTCTTACATTGAAGTTTTTGAACCTTGGGGCGATGGCAGTGGAACCAGTGAGTAGGTTCAGAGGTTGACAACGAAACTTACCGTAGCTCGATGCAC
>Marker331188	Cma_Chr12	7859145
GAACGAGTGTCAGCGAGGTCTTTGTGCCCTGAATGGTACTGATTGTAAGATCCCACATCGGTTGACTCTTTATAAGGATGTGTAAACCTCTCTCTAGTAGA[G]ACCCAAAAAGGACAAGATGGGCATAGGCTGTTACACAACGAGTCTCAAGTGTTACAAAATTGGTATGAAATTGGTGGATTATATGCATATGAAAGTGATA
>Marker316682	Cma_Chr12	3669927
TTTTAATTTTGGTGCTTTGTTGCTCCCTATAAAAAAAAAATGGCCTTTTCGATATCGAACTTATAAACGTATGGAAGCTTAAACTCTATTGTACAGCTTTT[G]GATTCGTTTCGTATAAGTGATAAAAATGTCTTCCAATCGGAATCATATAAATCAGGTTGAAATCGAAAGCAATAAGAATGGAATTGTATTGGACGGTTTA
>Marker308600	Cma_Chr12	695817
ATTGCACAAGTTAGAGCTATTACTTGAACATGAATTCTATGTGAACAGATTGCAACGAAGAAATGGAAATGCACGCTAAAAATAGTAATTATAGATGATCC[T]AAAGGGAGAAATTTATAAGTTTTTCTTTATCTTTGATTATTGAACCAATTATCGACAAATAAAATAAAATAATAAAAATCATCATTCCTGCTTAGCCAAA
>Marker321142	Cma_Chr12	4693343
TTATATTAGTTGGGTAGGCTGGACTGGGGTTCTGGAAAAGTCTCTATGAATTCTTCTTTGCAAGAGACATCCCTGGATGGTTTAGTGATGTGGCAACCTTT[G]CTGGAATCTACAGATCGAATAATTAGTTTACAAGAAAGACGTAGGGGTCTTGTTTTCTCAGATTCCTGCTTTTGACTTTGAGGCTTTGACTTGGATTGAA
>Marker334429	Cma_Chr12	9233077
AGCCCCTTCGGGGTCCAGCGTCCTTACTGGCACACCGCCTCATGTCTACCCCTTCGGGGAAGGGGCCTCCTCGCTGGCACATAGTCCAATGTCTAGCTCTG[T]ATACCATTTGTAATGTACCATATCCACCGCCAACAAATATTTCTTTGAGTTTTTCTGCTTGGGCTTCCCATCAAGGCTTTAAAACACGTTTTCTAGAGAA
>Marker309955	Cma_Chr12	1207769
CTCTTCTCCAATCGATGTGATCACAGTCCACTTCTCAACTCCAATTTCAAGAGACAACAAAGGTTTTAAGTCATTAAAGTTCTAATTTAAAAGACAAACCC[T]CAAAGTTCAAACATCTCAAAACCTTAAAAACTGATTTACTCCTAATGATCTCAATTCAATAGGGACAGATGAATCAAACAGAAAACTAACTATAAATGAG
>Marker309485	Cma_Chr12	970512
AGTATTCATGCCGGGGAACTGGTTTCTGGTTACAGAAGATCTCATCCATGAAGGTGTGGCTTAGTTGTCCTGCCAAGCTTGGTGGGTCGTCGATCAAAGCG[A]TCGATAAAAGCACTAACAACTCTTCGGTCTTTCACTGATGCTTTCAAGCTGAACCAAGTTAGGAACTTCACTCGAAAATCTACGTCAATGTGGCCTTCAT
>Marker334979	Cma_Chr12	9635940
GAATTGATCAATGGGCCCTCGAATTAACACGATCTCAAACATCTAAAAGGTAGTAATTCGTGGAAAAAACAGCTCCGTGAAGCAAACAAAGAACATTTTAA[T]CTAGTAATCATACGTCATTTGGCTTATCAATTAATAAGGAGCAAAACTGAGCTATAATCCAAAAGGTCGTCAAGAACCAAAAAAAAGTTCGCCAAAAACA
>Marker336149	Cma_Chr12	9996037
GTCTCATTTCAGGCCTACGCGGATATTGTTTTTGAGAGTACGTCTGATGTAAGTGCTTAAATGTTTGCTTGACTATTTTTTGATATCAGAACTTTTATCTC[T]TCTCTCTCTCTCTCTCTTTTTGCTTTTCGTTCTTTTATTCCTTTTGTTTTCCCCCTTGAATGCATTAATTTTTCCTGTTCTGTTTTTGGACATTTGGCAG
>Marker336915	Cma_Chr12	10161543
AACAATCATGGATGAGTATCACAACACATTTTTAAATATCTTCCAAGATGCTCTCTATAACGACCCAAGTCCACCGCTAACAGATATTGTCCTCTTTGGGA[G]TTTTCCTTTCAGGCTTTCCCTCAAGGTTTTTAAATTGCGTCTGTTAGGGAGAGGTTTCTGCATCCTTATAAAGGGTGTTTCGTTCTCCTCCCCAACCAAT
>Marker307029	Cma_Chr12	306499
GAAGATTCCCACTTCCCGGCCTCACTTGAAATGAAAATTTCTTTTCATACTGGGATTTTATTCGGCGTGGAATTTTAAAAATAAAGAAATAGGAAGAATTT[C]TTTTAGGGTTTAATAAAAATAATTGAATAGCCATTTTTTTGAATGATAAAAATTGAATGGTATTAAATTTGTCTAAATATTATAGATAGGTAGCCAGGGT
>Marker317148	Cma_Chr12	3740519
TAGTGATCGATAGGAAGACCTCCTTAACAAAGCATGTATGCGTGAACCAAGCTAAGAATAGGGCGCTAGAGTTGGAGTGGTTTACACGTTGACCTCGTTCA[T]GTATGTTTTTAATAAACTAAGCACCCCAAGATCGTTAGCGACAATTAAAGGTCTAGACCTGAGTGCATCCAAAGATTAGATTAGCCCCGAGGAGTTAGTC
>Marker329552	Cma_Chr12	7306623
TTCTTATAAGAGTGTAGACACATCTCTATAATGGACTCGTTTTAAAACGGTGAGGATGACAGCGATATGTAACGGGTCAAAGTGGACAATATTTGTTAGCG[T]AAATGAAGAAGGCAAGAGTTGAATGAAGAAGTCAGGTGGATTTGGGCGATTACAAATAATATTAGAGCTAGACACTGAGTAGATTGTGAGATCACACGTT
>Marker308755	Cma_Chr12	732514
GGTAATCACGTTAGAACATTTCATTCACTGTTGTTGTGCTATGTGTCATAATTGTACATTTGCGACAACGGAATAACGATTGTGTGACATTTATTTTAACC[T]TAACGAATAAGTCAGCCATGTGAAATTCAAACTTCGCGATAATATTGACGTATACTTGAGTCTTAATTCACATTTGAGAGAAATGTCTTAGAAAGTATGA
>Marker312402	Cma_Chr12	2247420
TAATGAGAACAGTATTGACTTGTGGTGGGCTTGGGTTGTTTCCAATGATATCAGAGCTAGACACTGGACGAAGTGCTAGCGAGTACACTAGGCCTCCAGAA[G]GGGGAGGTTGATTTTAAGATTACTGATTGTGAGATCTCATATCAGTTGGAGAGGAAACGAAGGGTGTGGTTTTAAAACGTAACTTTGAGGGAAAGCCCAA
>Marker317190	Cma_Chr12	3743978
ACAAATGGTATACTTTGTTCGATGGGAAGATCGTTGAGGATTGTTGGGAGAGAAGTCTCACATTGACTAATTAAGGGTTGATCATAGGTTTGTAAGTAAGA[G]AATACATTTCTATTGGTACGAGATCTTTTGGGAAACCAAAAGTAAAAGCGATGAGAGCTTATGCTCAAAATGGACCGTACATACCACTATGGAGAGTCGT
>Marker312521	Cma_Chr12	2298093
ATGTCTTTATTTTTGGACCAGATAAATTTGGCCCTTTATTCCGTTGGGAATCAATCTCAACTCACTAAAATCATTATTAAAAAAACCTTCCTAAAATATGT[G]TGCTCAACTTCTAAAGTTTTATATTTATTTTATGCACCCTTCAATTCTTTTTTAATTTTTTTTATTTTCAAGCATAAAATAGTGAAAAAAAGATACTAAA
>Marker329771	Cma_Chr12	7354164
GACTCTCCACAATGGTATGATATTGTCCACTTTGAGTATAAGCTCTCATGGCTTTGCTTTGGGCTTCCCCAAAAGGCCTCATACCAATGGAGATAGTATTT[C]CTTGATTATAAACCCATGATCATTCCCTAAATTAGCCAATGTGAGACTTTCATCCAACATCTCCCCTCGAACAAAGTACGTCTCCCCTTAATCGAGGCTC
>Marker312379	Cma_Chr12	2241546
ATGTATATATTTAAATCAGATACAAATCATATACCCATTGTTAGTCCTTTTTTAATTTGTCAGTTATTAAAACGTGTATGCTATGGACATGTTTCTATACC[T]AAGAATGTTTCGTTCTCCTCTTTAACCGATATGGGATCTCACAATCCACCCTATTTCGAGGCCCAGTGTTCTCGGTAACACTCGTTTCCTTCTCGTATCC
>Marker326084	Cma_Chr12	6457136
TTTTTAAAACGCGTCTGCTATGGAGAGGTATCCACACCCTTATAAAGAGTGTTTCGTTCTCCTCACCAACCAATGTGGGATCTCACAATCCACCCCTTTTT[C]GAGGCCCAGCATCCTTGCTGGCACATCGCCTCATCCCACCCCCCTTCGAGGCTCAGCCTCCTCTCGCTGGCACATCACCCAGTGTCTGGCTCTGATACCA
>Marker327928	Cma_Chr12	6996313
TTGGGTTGAGTCGGGTTAGACCTTTCTTAGACCCAATTGTAAATTTTTGTTAACTCAAACAACCATTATAAATAATGAATTTAAAGTTTTACAGATTGTTC[T]GTGTGTTGGGTTAGTTTAGATGTTTTTTAGACTCAACTCTATTGTTCGAGTGGTAAATTGTTGTTATCTCAAACAACCTTTATTAAATAATGAATCCAAA
>Marker307364	Cma_Chr12	399306
TTCTCTACATGTTCTTATGGATATGACACTTATTTTAACCATACAAACTGAAATTTTTGCTGACTTACTATGACCACTTTGTAGACATTTGAAGCTGCAAA[G]GGTGTTTGAACATTTAGTAGGTTTGGGCGTCAAACCAAATGCAACATCTTATTCATTGCTTGTAGATGCTCATCTCATTAACCGAGATCCCAAATCTGCT
>Marker330408	Cma_Chr12	7480448
TATCTGCTAGCGGTGGATCTGAGTCGTTACAAGATATATGAGGATAATCTAATAGACACGGTCTATAGTTACTATCTTTCTTTTAGCATGAATTCGTGTTA[G]GTTTATGAGGATAATCTTCACTTACAATATTTCAAGACAAGTAGGTAAAGTGGTCATGTCGTGGACTCAATAGGCACTGAATCTAGATTCCAAATTCTGG
>Marker333856	Cma_Chr12	8757135
ATGAGAGAAATTGATGATTACCTCTAAAACCAGGCGAAAAACTCGATCAATTGTTCTTCTGCAGATTACAAAACCCGAAATTGAACCCCAATCTTCCATTT[C]GTTTGAAGAAAATTCATCATGACATGGCCGCTTTCTGGTTGGATTTTCTCTTCTTCTTCCTCCTCCTCCATGGAAGAAGACCAAAATTCTCAACCCTCCG
>Marker312637	Cma_Chr12	2438802
GTAAAACCAGGATGAGAATGCGGCATATTGCCGCATGATCAAATATTTCAATACTGAGTTGAAAAACGAAAAACCAACATGCAATTTCAATGAAAAAAATC[G]TCAAATCAACAAAAATTTCTATGTGAACAGTCATCAAGAACCAGAATCGGAATAAAACCGTGATAAACGATACTGACCTGTAGACGATGAAAACAGAATG
>Marker332242	Cma_Chr12	8139540
CTTCTAATACTCGGCCTATTCACGATGGTCCGAGACATTAGATTTTGTTAGGAACTGAAATGTATATCCACACAGCTCCCATAATAATCAGAAATCTGAGG[A]GCTTATTATGGTGAGTGTTTTATATATTTGTATTCTGACTTTAAAGCCACGTGAAACAGATCTCCTCAAGATTTGGGATGAAGTATTTTGTGATGAGGCT
>Marker332515	Cma_Chr12	8258522
GAACTGTTGTCCCCAAGTATGAAGGTGGAATGGTGTCCATTGCCGCTAATGTCATCTGGTTAGCAAGACTTCTTGTAACAGTCCAAACCCAAGTTCATCGT[C]TAATAGATATTGTTCGCTTTGGTCCATGATTTATTGTCGTCAGCCTCACACTTTTAAAATGCATCTGTTAGGGAGAAGTTTTCACTCTTATAAAGAATGT
>Marker306885	Cma_Chr12	268453
GCATATATTTTCCCTGAAGTTTACGAGAGCTCTGTTCACATAAGGCAACAGAAGCCCTGCTTTTATCATCAGGTTACACAGAAGCATATCATGGAAAGCTA[G]GACGATGTCGGGTTAATGCGAGTGGCAAAAAACATAAGGATTCAGCACTTCTTTTCAGGTCTGGAAAAGGCGAAAGCTCACATATATTATCACTTATCCA
>Marker307781	Cma_Chr12	502872
ATGTGTCAGCAAGGACATTGAGGGGTGGATTGTAAGATCTTACATCAGTTGGAGAGGGGAACAAAGCATTCCTTAAGGGTGTGGAAACCTCTCTGTAGCCA[C]GCGCGTTTTAAAGACCTTGAGAGAAAGCCCTTTAAGGGAAAGTCTAACAGGATAGTATCGGCTAACAGTGGACTTGGGTTGTTATAGAAAACCATGTCGA
>Marker309550	Cma_Chr12	986721
GAAAAAGCTTATCTTTGATTTGTATTTTATTATATTATTCACCCTATTGTGTACTTTCATAAGCCATTTTTCGTTCCGTTTGCTCCTTGCTTTTATTGATC[T]GAGCGTTCAATTCAACCTGCTGATGTTCTATGCACCATTCTGCGCATTTGCTATTTTTGAAGCTTGGCAGTATCAGTGGTTACCCTCAGAATTTTGTTTT
>Marker333670	Cma_Chr12	8722372
TTTTTTCGATAAAAAATTGAAAACTTTGAGCTATGTAAATTCAAACGAGTACTCGATAAAACTAGACGTTATGCTATATTTAGATACTTGCGATTTGCACG[A]ACTTCATAAAATTTAGAGGTAAATTACTAAGGCCTTGTGACATGAATAGGAACCTCAGTCAAACTCGAATGATACAAACTTGCAAATGAAGACAAATTAC
>Marker311796	Cma_Chr12	1960186
CACGACCCTCTACAATGGTATGATATTGTCCACTTTGAGCATAAGCTCTCATGACTTTGCTCTGGGTTTCCCCAAAATGACTCATACCAATGGAGAGAGTC[A]TTATTTGATTATAAACCCCCGATGTGAGATTTTCATCATCCAACACCTCCCCTCAAACAAAGTACGTCTCCCCTTAATCGAGGCTCTACTCCTTTGGAGT
>Marker333515	Cma_Chr12	8669192
AGCGAGTTGTAAATTTAAAATCAACGTGAAAATAGTGGAACATAACTAATATTTTGACGTAAAATGAATATCAGGCAGTTAATAAAGTTTAGAAGTCTTTA[C]CCAGGATCTTGTCTAAAAAACCTGTTATGATCTTGATTTGCATGACTATTAACAAATTCAGACGTTAACGGCCATTATGGGATGGTTATTCACAGGACAT
>Marker332065	Cma_Chr12	8099999
AGAATCTCACAATCCACCCCCCCTTGGAGGTCAGCATCTTCACTGGCACACCGCCTAATGTCTGGCTCTGATACCATTTGTAACAACCCAAAGTCCATCGG[A]TAACCGATATTGTCCGCTTTGACCCGTTATATATTGTCATCAACCTCATTAATTTAAAACGAGTCTGATAGAAAGAGGTTTTATACTCTTATAAGGAATG
>Marker323875	Cma_Chr12	5905714
CGGGCCTTTAACTCACGGTTCTTAATGTTTTCCTTTCATATTCCTTTAATACATGTTTAAATAAAGGTTCATGCTCAAATACAAATAATTCCTACAAGTAA[T]TTCTTAAGAAAAATCTAAGATGGCTACTTACATTGACATTGACGTTCGAAACCTCCATTCTCGAGCTTTTGATGTCTGAATTACTCCATATTTTCTTAAG
>Marker309483	Cma_Chr12	969838
AACAAAATGGGCCACAACATGCCTATTATACTCGAGGAAAGGTTGGGAGGTGCAATATGTGAGCCACCTGATAGACTACAAATTAAAACATATTTATCAAT[C]CAATAGATCAAAAGTTTGAATTTTCCGATAGTTTCAACTACATAAATTTTACTTATTTCACGAAAGTTTGTTTCTTTTTTTCATTTACGTGACAAGTCAT
>Marker333178	Cma_Chr12	8613303
AGATTGTCAGATCCCACATCGGTTGGAGAGGGGAACTAAGCATTCCTTATAAAGGTGTGGAAACCTCTCCCTAGCGGACGCGTTTTAAAACTGTGAGGCTG[A]ACGGCGATTCGTAACGGGCCGAAGTAGACAATATTTGCTAGCGGTGGACTACTAGCTGAGGAGTTATGTCAACACTAATACAAAGCTAGAGGGAAGAAAA
>Marker325996	Cma_Chr12	6447694
AGCCACATACTACTCTTATTTTTCAAGTAAAAGTAAGACACCTCTGCACGATTGACGACGTAACGATGATGGCCATGAGACTAAGACTAGGATAGATACAG[C]TCATGTCATTGTAGCCCTTTGTTCGAGAATTCAAGACTGATTTTTTATATTCTCTTTTAGCTTGATCCAATAACTAGTCTCGATAAACTCTCGCCATCAT
>Marker336847	Cma_Chr12	10144376
AATTCAACATAATTATAAGTCAACTGAGTTCGATAAAAATTAATTTCGAAAATGAAATTAAAGAACTAATTTTGATGTCATTTCTACCCGAGACGGGAATC[A]CGGTTGCGTTAATGTTATATTTAAAAAAATTTAAATTAACATTAATATTATATGTGAATAAGTAATTTGAGAAATTATTTTTGGAAAATGAAATATGTGG
>Marker331189	Cma_Chr12	7859153
GTCAGCGAGGTCTTTGTGCCCTGAATGGTACTGATTGTAAGATCCCACATCGGTTGACTCTTTATAAGGATGTGTAAACCTCTCTCTAGTAGAACCCAAAA[G]AGGACAAGATGGGCATAGGCTGTTACACAACGAGTCTCAAGTGTTACAAAATTGGTATGAAATTGGTGGATTATATGCATATGAAAGTGATAAACTATAT
>Marker324993	Cma_Chr12	6107842
TTACGAGGTAGCACCTTGACCCAGGACATCGATTACACATTGCCTAAGAAAAGCAATCTACCTAAGTCTAAAAACAAAAAAGTAGTTCACCCCAAAAGATA[C]TGTGACGCTAGCTGATATAAACCAAGAGACATCAATCATACAATATGCTTCAATGAAGATATGAAGAAAATATTGTTAAAATTATCAAAAGATATTTCAA
>Marker331327	Cma_Chr12	7899450
TGTGTTAGGTTCGAATTGTTTATTGAAACACATTGTTTAGTAGCTTCGGTGTGGGATTTAGGTTCAATCTCGACCACCACAACATGCAATATCTACCTCCC[T]GTAGCATTTGCCCCATCTTTCAGGCCTTCAACTGGATGTCTCTAATCCACCGAAACATCGGATTTACGCAAATTTATGGTTGTGGACTCAGAACCAAAAG
>Marker331579	Cma_Chr12	7997987
TTGCAAGCACACAACAGTGTTTGCTGCTTTTCCCCAAAAACGTTTTGGAAGATCCTTCTCATGAAGCATGCATCTCGTCATCTCCATTATGAAACTATTCC[T]TCCTTTCACTGATGTCATTCTGTTAAAGAGTGTATGGTGTTGTCAATATGTTCAATTCCAGCCTCTTCACAAAGCCTGTTAAAAGTTTCTAAAGTGTACT
>Marker318714	Cma_Chr12	3951464
CTAGCTTCCTAGCACTCCGCCCAATACAAGATAGATTTCTTGTTCACTTCACGAGCCTCCCTTCAGAATTGAAAACCTTAGGTAAAATGGGGGATAAATAG[T]AAGCTACAAGCTTCGAAGCAATCACCGATTATCCAAATTCCAGTTCAGTCAAGAGGTTACGGGATCATCGATAAAAAGAAATAAAATAAAGAAGTAGATA
>Marker336804	Cma_Chr12	10135270
CATTCAGGTTGAGGTTTAACTACAGTTATCTCTGGTCTACACTAAGTAGATCCTGGTAGTTTATTTGCATTCCACGCTTGGACTTTTCAAGTCTTGATCGA[G]TAATAAGTTAGATAAAATAAGGAAAAGCGAAAGGTAATCGCAAAGGTTACGATATCGTTGAGCATATTCTATTCACTTTTGTCTATGCAGTTGCGCATTA
>Marker331424	Cma_Chr12	7921737
TAAAGCCTTGAGAAGAAGGCTCGAAAGGGAATGTCCAAAGATGACAATATCTACTAGCGGTGGGCTTTGGCCATTACATCGTATGACCAAAAAACTCGAAA[G]CCAAAGCATCTAGACGCTCAATTTATAGCTTCCCAAGCCATATGACCACAACAACAAGACGTACCATAGTGTCAAGATGCCATGAAAATAAATCTTGCAA
>Marker317088	Cma_Chr12	3725268
CTGAATTTCTCTTCCCGCTTGCAGATTGACTTGACTTCTCAGATTGTTCGCGTATCTTCAACTATAAGGGTACGTATCTCTTGCTGCTATTTTCAATTTAT[C]TTTTCTTGAAATTTACATGAACTTGGAAAGGTGCAGTTATTTGCCACATTCTTTGTGATGGGGCACATTGTAGAATAGTGTTTAGGAGTTGCTGTATAAT
>Marker329224	Cma_Chr12	7236811
GGAGGTTGCCCATTGCGTCGATTTCTATGACTTTCCCCCACTCAATTCGGTCACCCGTGCTTCCAGGAAGCGGAGGGTGTCAGGGACTTCCTTGAGGAACT[G]GCATTTCCTCCTATATTAGCGTAAGCCAGTCAGCTTGTGCTTTTGGTGTCGACTTTGTCGCCGACATATTTTCGGTCTTTACTATGTCATGGAGCTAACA
>Marker320336	Cma_Chr12	4399952
CTTGAGGGCGCCCAATATCGAGGAAAGGTTAGTTACATACTCCCTGTTTAAAGATGCTTACCTAATGTTGCATTAGTGCATATCCTAGCCTTTTCTTAGAG[T]GTGTCACTATAAATCACATAACCTCCTGAGCTATCCGAAACTGTGAACATTGGAGCCAACACTAACCTCTGTTTCAGATCTTGGAAGCTCACCTCACACG
>Marker332717	Cma_Chr12	8412744
AGGAGGTGGATATCCGTACCCTTGCGGTGGAGGCGGATACGCATAAGCGGTCCCTGCTGGAGGCGGATAAGCACCTCCGGCCGGATATCCAGAACTAGATG[C]CAGCATAACCTTGGGGATATGCCGCTACTGCCTCGCCGGTTTTCATCACCGGCGGAGGCGGCGGTGCCTGAACAGTGTATTTTTCCCCAAATTTATACGA
>Marker336750	Cma_Chr12	10121951
GTGATTTTATTTGGGAGTTGTTTGTAGAAATAGGCTAGCACTCGAACGTTAGTTCTTGTTTTACCGTTTACCATTTCTTTACTTGTATTTATGTTAACATT[C]TCACTCGGTTCATCTGGAAAATTTGGATCTTATTGTTGCCTATTTGCTCTTCGATTCTTGTTTGTCTATCGGATATTCTTCTTCCCATAATATAATCGTG
>Marker329553	Cma_Chr12	7306682
CAGCGATATGTAACGGGTCAAAGTGGACAATATTTGTTAGCGAAATGAAGAAGGCAAGAGTTGAATGAAGAAGTCAGGTGGATTTGGGCGATTACAAATAA[C]TATTAGAGCTAGACACTGAGTAGATTGTGAGATCACACGTTGGTTGGAGAACGGAATGAAACATTCCTTTCACAAATTGCATAGTATCATAAATAGCTAT
>Marker315151	Cma_Chr12	3113487
TGGTCAAAAACAAGATTAAAAAAAATAATAATAATTGGATTATATAATATCATATACGGGTGAGAAATTTCTTTGCATTAGTTAAATGACGTGAATAATAT[G]GGATTACATTTCTCTTCTGCAAATTCATCTCATTTCTTTGCATTGGTTCGATGTAGTGTGTGAGAAGTATTAGAGGTAATTAGTTAATCTTAGTAGTGAA
>Marker335180	Cma_Chr12	9712011
GACACGACGGGTAGTATATCATTTGAGTATAATCAGGCAATTTAAGCACTAATAAGATAATTAAAAGCGTCTCACTTATTGTGATGTCCCACATTGATTGT[G]GGAAGAAAATATTGTACCTGGGCGTTACACTGGTTAAACTAAAAAAATTAGTCATTTAAATTGGGCCAATTATGTAAAAAGCTCGTTTACAAGTACATTT
>Marker317048	Cma_Chr12	3712422
GGTTCTTACCAATCTCCAATATCAACTTCACATGAACGCTAGGATCCAACATTCTCTTACCGTTCTTGGCAGCTACAAGAAGCTTCCAAGCAAGGCTTAAC[A]CTCCCACCTTTGATAAACCCTCTCATCATTGCCTCGAGCACACCACGACTCGCAAGTTTAGTGAACTCATCCAGGTTGAAAGGTATTTTAAGTTCATGGT
>Marker320548	Cma_Chr12	4488614
TTCATCCTCATCCTTGCTTTCAAGTTTTGTGCTACTTCCATTACCCCTTCCCTCGGACGTATTCCCTTTGTCATCTTTGTCACTCTTTTCCTTTTTTTCAG[A]ACTTGCTGACACTTTTAGTATCTTTTGTTGATTCTGTTTCTTTGACTGAGAGTATAAAGAGCAAGGGGATGTTAACAATTTAGTAGTAAAATATAAAGTC
>Marker306883	Cma_Chr12	268411
CCTTCTGACACTATGGGTTACAGAGGTTCACCCAATAACAATGCATATATTTTCCCTGAAGTTTACGAGAGCTCTGTTCACATAAGGCAACAGAAGCCCTG[A]CTTTTATCATCAGGTTACACAGAAGCATATCATGGAAAGCTAGACGATGTCGGGTTAATGCGAGTGGCAAAAAACATAAGGATTCAGCACTTCTTTTCAG
>Marker332036	Cma_Chr12	8095278
TCTCCTCCCCAACAGATGTTAGACTCTCACAGCCTCGGTTATCAAAATTCTAAGAATGAATATGTTTGTTTGAGAACTTAAAAGATACATGAACTTACAGC[T]AGAAGTTCTACAAGTCTAGGACAAACTCCTGCTTCTATTACAGCTTGAATTTTTTCGTTCGGGCCGTCTGAAAGGTAGGAGAGAGCCCAGCAGGCGTCTG
>Marker335954	Cma_Chr12	9967099
CTTTAACAATCATTTAGTCCTATTTCCCAGCATATTTAGATTTATCTTTAATAGATCGGTTCTCTCTAGCAAACCAAACTATTATCTCTCCATCTTTAAAT[C]GCCCCGTGAAAGTTGTGAGCCTAGAGAAGTCTATTCCAGAACTTTTTGGAAAGGCGCATCCAAAGAAAGTGGGAGCATCCTGGTTAACTGGAAAACTACT
>Marker326882	Cma_Chr12	6798979
TAAATTAGTTAGTGTGGGGCCTCCCAATTATCCTCAGACATATTATATATATTTTTTATTTTTTAATGATGAAATTATTTATTGGTTTTTAGTGGTTATCA[C]GGTTTGACTTGAACTCCTAATGGGTCCTTGCCTTTTGTGATTAATGATGGTTTAAGATTAATTAGTATTTGATTAGGTAAATCCTTAGATTTGGGTGTAA
>Marker331428	Cma_Chr12	7921952
AAAAATGTGTCATAGTCTTGAGATGTCGAAGACACTACAGTAAAACGTCTCGACACAGCCCTTATATCTGATAAAAAGACATTTTGAAGGACAACATCAAG[T]ACCCTAATTCAGTGTCTATAAATTCATCTTTTAACTTATCGGGTTAGTGGACATCTCAGCATGGACAAATATTGACACATGACCATAGTTTCTTTCATTT
>Marker330778	Cma_Chr12	7728781
ACATTATAGTAGCTATAACTTATCAAATCAATTACGTGGAGTTGATGACTACAACTTTCTCCCTTAGGAGAACTTGCCAATGACATATCTTGGCCTCCCTT[C]TAGGGAGAAGGCGAAGAACCTTAAATTTAAGGCATAAATAACATTGAAAAGGAAAATACACCGAAAGGAGGTAATGAGCATCATCTGAGACGAATGAGAA
>Marker329415	Cma_Chr12	7267367
ACAGTCAAATAAACGTGAACTTCTACAAATATTCCCTCTCCAACTTCGATAGTGTCAGCGGACACCCTCGAAAATACAAACAAGTTTGGAGAGCAAAAGTT[A]GTTTTTAAAAAGGATCATCCAACATAAACAAAGTTTTCTATTATTTCATTTAAATAAAAATGTGATCTTTTGCTTGCTTTTAAAAAGGATACCTATATAA
>Marker311689	Cma_Chr12	1915077
GGAAAGCCCAAAGAGGACAATATCTGCTAGCGGTGGATTTGGATCGTTACAAATGGTATAAGAGCCAGACACCGGACGAAGTGCCAACCTTCTTGCTATTT[C]CCCGAAGGGGGTAGACACGAGGCGGCATGCCAATAAGGACGTTGGCCCCAAAGGGGGGTAGATTTAGGGGTAATCCCACATCAATTGAAGGAAGGAAAGA
>Marker307419	Cma_Chr12	412623
AATCCTATTTTCGGGTTGGTTGGGTCTATGAGATCCCACATTGATTAGAGAGTGGAACGAAACATTTTTTTTATAAGGGTGTGGAAACCTCTACCTAGCAT[G]ACATGTTTCAAAACCGTGAGGCTGACGACGATACGTAACGGGTCAAAGCGGACAATATCTACTAGCAATGAGGGTTGTTACAGAAAAAAAATCTAACTCA
>Marker331430	Cma_Chr12	7921994
AAACGTCTCGACACAGCCCTTATATCTGATAAAAAGACATTTTGAAGGACAACATCAAGACCCTAATTCAGTGTCTATAAATTCATCTTTTAACTTATCGG[T]GTTAGTGGACATCTCAGCATGGACAAATATTGACACATGACCATAGTTTCTTTCATTTCTTCTTATTTGTAGTTTCATTATAGCTTTGTATTTGAGTTTA
>Marker312560	Cma_Chr12	2309881
GATATTGTTCCCTTTGAGCTATCCCTTTCAAGCTTCCCCTCGAAGTTTTTAAAACACATCTGTTAGAGAGGTTTCCACACCCTCCTAAAGAAGTTTCGTTA[C]TTCTCTTCAACCAATGTGAGATCTCACATGAACTCATTCCAACGTTCGTATATGTTGATATATAAACTAATACTCATCACTGTATCCAAACAAGTTTACC
>Marker330281	Cma_Chr12	7451764
GCTTGCGGAAGAAGGTATCCTTCTCAACGCTATCCTTTAGGCTAAGAATTTCCATGAAGTGTATAGTGTCGACCAACTTATTTTGAAAATATTCTATCATT[A]CATAGATAGCAAATTAATCAATAAACGCAAGAGCAGAAAGTTAAAATGAAAGAAAAAAATAGAAGATAGACTAATAAGAAATGTAAAAAGAAAATGACTG
>Marker312683	Cma_Chr12	2473704
CTCGAGAATTGATATCAACCATGAAAATAAACGAAAATTGAAATAAGAGGCAGAGACGTGTCAACTTCTCCCTACCTGATAGTTATATATATGCTGTAAGC[T]CGTTGTTGTTGTCTTTTTGCTTGCATCGCATATAACACCAATTTTTATCTTTCAAAATCTCTTTGCACCTATTTTCTAAAACTTTCTTCTTGAACCGGAG
>Marker315566	Cma_Chr12	3239062
AGTCTAACTAGCACACCATCTTGTGTCCACCCTCTTTGCCTAGTGAATATACATGTATGTGCGTAAATTATATACAGAGAAGTCTTACGCATTCAAACTCA[T]CTCGAAAATTAAGTTAATTCTCAATGCTATAGACATAGTTGAGGTCTCATTTAACCGGAACTATATTGCATGTGTTTGCATGTTCCAACTCCAACCGTGG
>Marker332251	Cma_Chr12	8141421
ATCATCCTTTTGCTCAATATGATCTTATGAGTACTTATTGGCGTCAACCCTCTTTCTATGGGTCGTCCTTCATCGGTGTAAGTTTAATGTTTTAAGATTTA[T]TTACTCATGATCGGTTTGAACCTCTTTGTTACATGTGGTGTAATGTTCTAGAAAAAAAATGGTTATTTGAAAATTTAGAGACTAAAAGAGACTGAGTTGA
>Marker322350	Cma_Chr12	4915563
ACCTTAATCTCGTTCTTTCCAAAAATCTACAAAATATATGAGTTTTCGGTCAATATTTGAAAAAGTATGGTGACGAAAGTCAAAATTTGATGATGTTGATA[G]TTGGGTTTTATGTCCTAGAACTCATAGTTTGTAAACAAAAACATATTCTATTATCAATAAATTTATTATTGTTGTTTATTCAATAAAGATTGTTATTGAA
>Marker333517	Cma_Chr12	8669423
TATCCCATAAACTTGAAATAGGCCTTTGGGCATGTTGAAGTTTTGGATGTAGTCCACGCCATTGTATGTCAAAATTGTTTGTTCATTTTCCGAACACACTG[A]GTTCCCATTCTTGTAGATCAAGTGGAACTGTTAGCTTTCTAACTGTTCTTTCTGATTCGTACAATCATTGATAGAGTCATGGAGACAATTTCTCAGTTTT
>Marker309383	Cma_Chr12	913652
AGAAAAAAAAATCTTAATGTTTGATGATGAAAGTCTTACCGCCGCTAATTTAGGGAATGATCATAGATTTATAAACAAAGAATACTCTCTCTATTGGTATT[G]AGTTTTGGGAAAGTCCAAAGCAAAGCCATGAAAGCTTATGCTCAAAGTGGACAATATCATACCATTCTAGAGAGTAGTGTTCGTCAAAGTGGACAATATT
>Marker316822	Cma_Chr12	3685906
AACCGAAGATCACTTGTGCGAAACCCAAACTTGTTCGACCACACATATCGCCTACGCGTGCATGTTCAATCGTCTGCGACACAACCAACTTGCCTCTACAC[T]TAGGACAAATCACTCGACTCGACCTTAACTCTACTTGGGGCCAAAATCTCTCATGTGCAACATCACACCTCATCATGTCATCTTGGTTCCCAATTAACAT
>Marker332254	Cma_Chr12	8141570
TAGAAAAAAAATGGTTATTTGAAAATTTAGAGACTAAAAGAGACTGAGTTGAAGCTTGCTGGGTGGAACCAATAGAAAGAAAGGGGTCGTCTTTTGCAGGT[C]AAAATAATTTTTCATTACAAATCTCGAACATCTATGAATAGAGTTTCATCAGAAATATGAAAAACAGTATTTTGCGTCGTCGAGCTGTACACCTCGACAA
>Marker324994	Cma_Chr12	6107861
CCCAGGACATCGATTACACATTGCCTAAGAAAAGCAATCTACCTAAGTCTAAAAACAAAAAAGTAGTTCACCCCAAAAGATATGTGACGCTAGCTGATATA[G]AACCAAGAGACATCAATCATACAATATGCTTCAATGAAGATATGAAGAAAATATTGTTAAAATTATCAAAAGATATTTCAATTCATGGCACATTGAAGAA
>Marker317438	Cma_Chr12	3775583
AATAGAAATTATATTCAACTTGCAAAAGTATACCATCAAACAATCTACATCTGCATATTTGTACTTATCGAGTTCCAGCTAAGGTCTATGAGATGACGCCG[T]GATGACTGTGACAGTGGTACAATATCACTTATCATTCGGCAACCAAAGAAAGACCGTTTGAAGTGGTATATGGGCGCCCCCGACCTCACATTATGTCTTC
>Marker333576	Cma_Chr12	8676420
TATCATATCACTTAGATGTGCTTTAGGGAGAAATGAAAAATCTAATATGAAAAGAGGAAAAAAATTATAGCGTGCAATATCGGTTAACCATAGACCACCGA[G]TTACTGGATCTAATCCTCCGCAAAGTGAAAAATGGGGTTGCTCCCTTAGCAAAACTAGGATAAAGTTGTGCCAAAAGATCCCGATTCAAGATAAATTTAC
>Marker312376	Cma_Chr12	2241377
TCTCTCTCTCTCTCTGTTGCACTGTGATCTTTGTGTGTACACTTACCCTATTGCCCTAACTCGGTAGGAACGAGCGGAGAATCTCTGTTTAAACGATGAAA[G]AGAGACTTAAATAAATTTTAGCTAAATGAGACCCGTTCTTGTTTCCGTGCCTGTCTCCGCCCCACTTTATGTATATATTTAAATCAGATACAAATCATAT
>Marker312446	Cma_Chr12	2263220
AAATTAAAAAAATATGGTAACTATTTTATTCATTATTTTTAAATTAAAATATTATTACCGTTGAAACGGACTCAAAGGAACTGATAAAACAGACCAAACTA[G]GTCGATCTTTAAACTTTGGCTAATGCACGGTGCACACAGTTTCTTCAAAGATGCTTATTCTCGGGTTGATTCCTCTACAACAACAAGCGTTTTCCTTCGA
>Marker307541	Cma_Chr12	436098
AGAGCCAGACACTTTACAGGGTGGATTGTGAGATGATGACGATACGTAACGGGCAAAAACAGACAATATGTGTATGGTATCAGAGCCAGGCATCGAGCGAA[G]AGTGGGTCGTGAGATCTCACACTGGTTGGAGAGGGAAACGAAGTAAACCTCTATCTACTGGCCCTTGAAGGAGAAACTCAAAGAGGATAGTATATAGATG
>Marker333514	Cma_Chr12	8668985
TTTCCCAGAATTACAATATCCAGATACCCTATTCTCTGCTGCAACAAATAGTCTGGTCCCAAGAGTGAGATCCGCACCATAGAATCCTTTGTCCACTTTGC[A]TTTGAACTAGAGCTGCAAATGAAAAGATAGATATTGGACCTAGACAAAAAAATCTCATTTTTTTAATGTTCATTCTTAACTGGAATAGCAATGAAACAAT
>Marker334564	Cma_Chr12	9372173
TCTATCACTATTTTTATAAATTTAAATAAAATTTCAAGTAAACTATTTCTTTTTTCCTTTAATTATTAGAAAAATAAAATAAAATAAAATAAATGCACATC[T]CATCGACCATAGCTTAGCTTAATACGTTACGATATCTAATGTTCAAAATCAGCTATAACTAAAACATATTTCTTCGACTAAAACGTCATGATTTAATCTT
>Marker321244	Cma_Chr12	4722068
TATGTATGTTCTCCTTATCCTTATATGTTACGTCATTTTTTATACAAAGAGAGAGATGACCAAGCCGACGATGTCATAGATTAACAAAAGAAAAAGCTATA[C]AAAAAGCCTACTTATTTAGCAATTTGAGCAGCATATGTCCCACCACTAGTCACTCTGTTGGTTAGCTGAGAATGAATGTGAACCAATTCTCCCTACCTGC
>Marker336300	Cma_Chr12	10033495
GAGAAGGAAGTGGAAGAGGAATGGAGCGTAAGGAGGGCGAAGAATTCAAAATTCACCGCCATCTCCACGCGGAGAGAATGGGGGGGAGGTTCATCGACTAG[A]GAAAGGAAGGCAAAGAAAATGCAATTAGAGATCTAGGGCACAATTTTGGTTATCATTCCTTTTGGTCACTCCAAGGCCAGAGTTGGGTTAAAAGTTAGGT
>Marker334968	Cma_Chr12	9631723
GCAAATTTACTCCGATGAGATATTGTCTTCTTTGGCCTTTCCCTTCAAAGGCTTCCCTACAAGGCTTTAAAACTCGTCAATTAGTGTGATATCCCACATTA[G]GTTGAGGAGGAGAACGAAACACTCTTTATAAAAGTGTGGAAATCTTTCACTAGGAGATTCGTTTTAAAGTGTTGAGGAGAAGCCCGAAAGGGAAAGCCCA
>Marker327677	Cma_Chr12	6961548
CAGCCATCGAATCACATGATGCCGACTTGAACTCATCGAATATCTCGAGCGCTTCATCAATCCTACTAATATTACAATATCCATTAATCATCGTATGGTAA[C]GTAACTGAATCTGCAACAAGACCAATTTCTGGCATTCTCTTGTAAAGTATATAAGCATCTTCGAATGCGCCAACCATAAACAGCGCTTTGATCATAACAT
>Marker308632	Cma_Chr12	705630
ATGGGGCAGTACGAGTTCCAATCCCTAAAACGAAAGATCGTATCCAGAAAAGATTCAATAGGACACGAGAGGCCTGAATGCAAAACCCTAACCGAGTCGGC[A]GGAAAACGCTTGCCTCCCCAGCATCACGATCAACAGAACAATTCCCCTCACGCAGAAACCGATCCTCATAATAATCACAAAATTAGAGAAATGGAGAAGG
>Marker333120	Cma_Chr12	8604188
TAATTTTAAAACGCATCAACTAGAAGAGAGGTTCACACACCCTTATAATGAATTTTCAATTCCTCTCTCTAACCGATGTAGGATCTCACAGTCACACATCG[T]TATTTCAATCAACTACTGAACCCATTCAAATTTTCAATTCTTCAAAAAATGAACCCAATCCAAATCGAAAAATCGAACCCAACCAACGTTTATGATTCGA
>Marker336854	Cma_Chr12	10145726
GTTCCTGTTTAGGGGATCAATAATTCTTAACATAGTATTAAGAGTAACACAGAATTGTGAGCCTCAATGAATAAAAAATAAATGACTAAAGTATTGAATAG[A]AAGGGTGTACTTTGTTTAAGAGTCTCAATTCAGTAAAGATTGTTCTAGAGAGAATTTGTGATTATTAACTTGTTCTAAGATTTTTATTTATTTATTTATT
>Marker317136	Cma_Chr12	3737173
AGGGTGACAAGAGGGTCCATAAGAGCCATACTTTTATTGACCATACTTCCTTGCCGGGATGCAAGGGCAAGAGAACTCTGTCCTGTGACAGGCTTAGCAAT[C]CCAAGATAGGCCTTCACCAGGTCCATATAACCTGATTTTATCTCTATGATCAGCAGCACTCTCCCCATCTAACCCTTCAGCAGGTGCTATTATATACTCT
>Marker334970	Cma_Chr12	9631940
GTGGTGGGCTTGGACCATTACAATTAGTGAAATGTTTCTACACTCATATAAGAAATGTTTTGTTCTCTTCTCCAGGTAGAATCTCACAATCCAGACACTGA[G]ACGCTGGCCCCCAGGGGGTGGATTGTGAGATTCCACATCGGTTGGAGAGGAGAATAAAGCATTCCTTATAAAGGTGTAGAAACTTTTCCCTAACAGACAC
>Marker326133	Cma_Chr12	6461726
CGTGAGATCGAAATGGAACGAAGATAGACGAAATATATGTTTTTGTGTGAGACAGTAACGGGGGATTTGTCTTTATAGATGAAAGCTACGTAGGCTCGAGG[A]TTTGAGGGTGTGGCGTGTGGGGATTCACACATTAAGAAACAAGTGGAAAATTGTGTATGGGGTGATGAAGTTCACGTGGGAAGGGTTTGTTGGTTTGGGG
>Marker325789	Cma_Chr12	6420665
TAACCTTTCCTTAGTCCACATCTTTCTAAGATATTTTGCTAGGAATGACATATTCGTAATCACCGAACACCATGTTGGATCTCTTTTGGACCCTTTTTATT[C]GACATCTATGCTAACATATGACAAAAATAATCAATCAAATCAGCATTGTTCGATTATTATAGATTACTAATAGATATAGAGAGAGTGAGAAGAATGAATT
>Marker317132	Cma_Chr12	3736607
GATGAACCATTGCAGGGCCGACCGGGCGCTGATCTTTAAGCTCCTTAGAGAAAAGAGCAGGCTGGCTAACCAAGGCTGCAGCCTGGATGAACTCACCTTCT[G]GCATACACATCTTCACCAGGAAGAGAAAGAATCGAACCACGTCGAGGTGCAGGAATGTCCTCCTGGTGCAAATAAATACGTTTAAATCCACCCTCCTTTC
>Marker309879	Cma_Chr12	1185679
TTCAGCTGGCAATGTGCCATTGCATTGAGTTCGATAAATGTTTAAAGTTCTCAAAGCTGGCAACCGGCCTAGTGCTGCTGGAAAATCTCCTGAGAAGTTGT[C]TGGCGCTAAGGTCCATGTACTCCAGAGTTTGTAATCGATCTATGTCGTGTGGTATCGACCCCGCAAAATAGTTTCCTGAAAGATCAAGATACTTGAGCTT
>Marker309707	Cma_Chr12	1065507
TCTCAAGCTCTTGTGACCTTGTTTTAGGTTTTTCTTAAATGCCTTGTAATCAAGGTTCTGTTAGGATATTCTTTCTCGTTGGAAACACGAACCTCTATAAG[T]AGTATGATATTGTTCATTTTGAGCATAGGACTCTCTCCACACAATAAAGGGGTTACCCCGAAAGGAGACAGAGTGACTTATGATATTGTCCACTATTAAA
>Marker324294	Cma_Chr12	6006903
AAGGGGAAAACACTATTTCCATAGTAAGGAAACAATCGTGAAACCAGAAGTTGAGTTCCAGAACAAGGCTGAAAAGAAAAGAAGACGAGTCGTGTAACAAC[T]AAAACCCAAGGCCACCGTTAACAGATATTATCCTCTTTCGACTTTTTCTTTCAGATTACTCAAAATTTTTAGAACATGTTTGATAGAAAGAGATTGAAAC
>Marker336625	Cma_Chr12	10097478
GGATCGTTCCCTAAGTTATCAATGTGGGACTACCTCCTAACAATCCTCAACATTTTTGACCCTATGCAATTGTTCTCTTTTTCAAATACAGAAAACAGACT[G]GTAAGAAAAACTTACAAAGGAAAGAGTTGTAAAATTTTTGGGATTCCTGAACCACCACCATGTGCACATCTGATGTTGGTGTTATTCCTTTTGACAACTT
>Marker306177	Cma_Chr12	80450
TTCAAAAATTTGGGCTGAAAATGTTAAAATTGGATTGTGTCAATACGAACTCCCTAGCATGATGATTATCCTAAGGAAATCACCCCCAACCTTCAACGGTG[A]CGTTCCATTCCATTTCATGTATATGCTAAATTAGGAGACAACGTGGTGAACGAGTGTACACTAAAAACTCATGCATCGTAAGGTCACAATTCAACCACCA
>Marker336442	Cma_Chr12	10068495
TCTATTTGTAACTTGACTCAATCGGTATGTTAAATTTGCAGGAACACTTCAAACAAAGTGACCTCTCATTTGTATTCCGCTTACAGGTACTAGAATGAATT[A]TAGGACCCCTAAAGTACAGGCCACAATTTGCACTCATTTGCTAACTATGCTTTTGCAGGTTGCTGATGATTCGACATTGTATGGATGCTGTGTTTTAGTT
>Marker324291	Cma_Chr12	6001170
AAGATTCTCGGCGACTCGGCCCATAAGGCCTTCTCTGCTGATTTTTCCAATTTAATGCACCAGGTTACCTACTATATATATTCTCCCATTCAGTTCATTGT[C]CAGCCATGCTTGGTTGTGACTATACTGCATAAATAAAGAAAACTTGAGATGATTAGCTATTACAAGGTCGATTTGCGATATAACAATGCAAACTAACTGA
>Marker335802	Cma_Chr12	9927582
ATGAAATACTTGTATTTTCTTCAAACTTTCAGCCTGAGCGAATTAGCGGGGGAACATATGACTACAGCAGTGATATATGGAGTTTGGGTCTGGTAGTACTT[C]GAATGTGCCATTGGAAGGTTTCCTTATTTGCAGTCTGAAGAGCAGCAAAGTTGGCCAAGCTTTTATGAACTTTTAGAGGCCATTGTAGCAAAGCCACCGC
>Marker310933	Cma_Chr12	1558055
TTAAAGAGGAACACAAGATCTTCTTATGGAGGGTTTTGATTCCTCTCCATAAACCGAAATCTGTAGGTGCCTACTTTCAACAACTTTCGTACTGCATTACG[A]CAGTTTGTCGAGAAGGAACCGAAGCTAGCGAGCGTCGTGGTTAAAGGACTGTTGAAATACTGGCCTATAACGAACAGTCAGAAAGAGGTGATGTTTCTGG
>Marker336383	Cma_Chr12	10059179
TTTCTTCTTAAATTTTCTCATTTTCTACCCATAAAACCTTTATTATATTAAAAACTAAAACTTGATTAAAAATTTGAAAATATCTGTTATTCTACTGACCA[G]GATTTTTTTTGGATTTGCATTAGAACCAGAATCCTCAAAATCTCATGTTTACTATGAATATTTATCTTTCAATCTGACTTTCTCGCTTCGCTTTCTATCA
>Marker331834	Cma_Chr12	8063183
TATCCGACAAGTTTTCCGGCAATGGAGGCCCTAGAAACTGAAACCCTTTATTACCCTCCAAATCTTGCGTCTTAATCTCTTCCATAGTTCGGGTTTTAAGA[C]AAATCCCCCACTTTACGTAACCCTCTAACGCATTGTGCAAGATCGTTAGGATTCGTATAGTAATTGAATCGAACAATTGGGTTGTTCTTAACGTCTGTCG
>Marker309975	Cma_Chr12	1233066
ACATCACCCCGTATCTGGCTCTGATACAATTTGTAACAACCCAATTCCTTCGATTATTTTTTAACTGCTGATAAATTTTGTAAAGAATACTTCATTCTACC[G]GACGTGGATCTCACATATTTAGACTCTAGCTAGTTCTTATGGGTGAATCTAGCTAGTAGGGCCTAATTTCGAGAATCATAAAGATTTGTACTCTGTCCAA
>Marker311445	Cma_Chr12	1791103
TTCAAAAGAGAATTGTGGGTTTTGGGTTGAAATGCGTTTTTCTGAGAAATTACGAGCAAATTCATCACGTGGTGTTACAGAATCGGCCACGATGAGCGAAG[T]AACTCGCTCGTCGGCGCGACTCAGAATCGTGAGAAATTCGCCGAATCCATGGGTAAAAGAAACCGCCACGGCGGAGATCGGTGGCTCTGTATCTAAACCC
>Marker332233	Cma_Chr12	8137772
GATGGGAAGATAGAAGGCTTCTACTTAACCTTTTTCTCTCACCTTTTATCAATTTGTGAACCATGTAATCATATCATGCTCATTTGGATGCCATAGCCTAT[C]TCCCTATGTATTTTTGCCACTAAACCTTTCTGACACAATGATATCTAAATTTTTTTGTTTTCACACCTTTTCTACTCCTGCCAAAACTTTCACAGAGAAA
>Marker335877	Cma_Chr12	9948526
TTAGCCTATTTTATCATCAACGAAACGTAGACCAACCAATCTTTGTTAACACTTTTGCCGACGATTGTTTTTCATCAAAAAAACCTTTCTCAACATTTTTT[C]CTTTTTACATTTCTCTTTGGCATAAAAAAAAAAAAGAATCCAAATTATACCATACCTTAATTATGAGCTTCCAAAAAGTTACATGAATGGTTTTAGATTA
>Marker319896	Cma_Chr12	4295934
CAATAACATAATACCATGCATAATACATACCTATAGGTCCAACATGCTCAATCAACAAATTTACAAACATACGAGACATGCTGGAGTCCTCATAAAGATAG[A]GACTAATCAGAGTTCACAACATACAAGTGGAAGCTTTAAACATAATATCACGCTAATCCAGAAAACGAATAAATTTCTAGGCTTCAACTATATACACAAC
>Marker308601	Cma_Chr12	695846
ATGAATTCTATGTGAACAGATTGCAACGAAGAAATGGAAATGCACGCTAAAAATAGTAATTATAGATGATCCAAAGGGAGAAATTTATAAGTTTTTCTTTA[G]TCTTTGATTATTGAACCAATTATCGACAAATAAAATAAAATAATAAAAATCATCATTCCTGCTTAGCCAAATGCTATCAAATATTCGAAAAAAATTGATA
>Marker306267	Cma_Chr12	103800
ATAATTCTCCGGCCATCTGCAATCGCATGGCTTCCTCCCTTCCGCTCCAACTCCGTCTTCCTCTTCCAACCAATCCGCCTTTTCTGCGTCACCGCCCGATT[C]CAATGCGCTGCCGACCGCCAGGCATTGTTCAACCGTATTGCGCCTGTCTATGATAACGTCCGCTTACTTTTTTTTTTTTTTTTCCTTCCCCACTCCATGC
>Marker310655	Cma_Chr12	1486486
GGGCTTGTAAGAGTCTGAATCTTGTAGGCCCATTAACAAGCCCAATGAGATATGGGTTGAGCCCAAAAATTATGGGCCAGTTTCTTAAGGTCACGCTTTTC[T]TGCGGTGCGAACGAGAAATTCAATCTCCTCTGTAACTGTCGTGTGGAGTAGTTCATTCGCTTCTCCTTCAACATCCCAATTTCTTTTACAGATTTCAGAA
>Marker306175	Cma_Chr12	80222
ATTTGATTTGAATTGAATTAATTAGAGAGAAATCAAGAAATTTTATATTGCCGAACTCATCGATACACAGTCACCAAGTTAACAACCACATTGTTTTGTAG[T]GGTTGAACTAACAGTCCAATGACTATAAAAGTTATTTCCTAAACAGATCGAACTTGAAAGCTTTAACAGACCTCTAAATCTTAGAGCCAAAAAGTGTCCC
>Marker311687	Cma_Chr12	1915007
CCACCATTTATAAGGGCGTGAAAACCTTCCTCTAGCACACGCATTTTAAGCCTTGAGAGAAGTTCGAAAGGGAAAGCCCAAAGAGGACAATATCTGCTAGC[T]GGTGGATTTGGATCGTTACAAATGGTATAAGAGCCAGACACCGGACGAAGTGCCAACCTTCTTGCTATTTCCCGAAGGGGGTAGACACGAGGCGGCATGC
>Marker326037	Cma_Chr12	6452952
TTTTTCCTTTATTTTATTCAACTCGATTACATATATCATAATGTGTCAAATCATTACCTTATGTCAACGTCAACTTAACATAATTCAATTGATTAAGGTAC[T]ATACTCTCAGCCGAAAAGTCTGATATCTAAATTTCTCTACCTTCGTGTATTAATTGAATACAAAAAAAAAAAATTGTTACGTCAAGATTTAAGTAACATC
>Marker335934	Cma_Chr12	9962093
ACAATTAAATCAATAACCTAGCAGCTCAACATCGACGCTGTTATGTTTCACCACAGAGAATACAAACACTCACTCCAGCTCCAATCTGGTTTCTTAAAAAT[A]TACAATTCGACGAAACAAACTGTAAATCACGACGTTCACTTCGAGAAAGCAGAAAAACTTCCAGAAAATGGAATTCAGATCCATAACAAAAGAAACTCAC
>Marker336291	Cma_Chr12	10030906
TTGTCAATCATCATATGATATTGACTTCTTGGGGTGCTTTCTTGTAACACTGTAAAAGGAGTCTCGCTATCTTTCTGTTGTAATTTCTCAAATATCAATTC[G]AAGGCTTAGTTTCTTATTTCCACAAAAAAGCTGCATATCAAAATCTACACCCTATATGATTCACTATGTTTGAAAACTCTGGAATGAGTTGTAAACACAG
>Marker320334	Cma_Chr12	4399916
GTATCAAGTACAATGTGCCCTCTACATGTAGAAAGGCTTGAGGGCGCCCAATATCGAGGAAAGGTTAGTTACATACTCCCTGTTTAAAGATGCTTACCTAA[T]TGTTGCATTAGTGCATATCCTAGCCTTTTCTTAGAGGTGTCACTATAAATCACATAACCTCCTGAGCTATCCGAAACTGTGAACATTGGAGCCAACACTA
>Marker336914	Cma_Chr12	10161522
AAGCAACAGAAGCAGGCCATTAACAATCATGGATGAGTATCACAACACATTTTTAAATATCTTCCAAGATGCTCTCTATAACGACCCAAGTCCACCGCTAA[G]CAGATATTGTCCTCTTTGGGATTTTCCTTTCAGGCTTTCCCTCAAGGTTTTTAAATTGCGTCTGTTAGGGAGAGGTTTCTGCATCCTTATAAAGGGTGTT
>Marker334871	Cma_Chr12	9620215
AGTCATTTTCCATAGGTGTACCATTGCATTTTTTTTCCCTCTTTGAGATGAGAGTCATTAACTCGTTCACAAAAGTTATTTTCTTGTTTTAGTAACATACT[C]AAATCCATCGAAGATTATTCTAAACATAAAATAAGGAAGAACAAAAACAAGTACTCAAGTCTAAAAGATCTCACAACTTTAACCCTCTCGAGAAAACCCT
>Marker333123	Cma_Chr12	8604484
GGCATCTCTCGTGGGACCCGGCACCCTTTCCTCACCCCGTTGGCACTCTGTTCACCATATCCCATAACTCCCTCACCATTATTAATACCTTCTTCTCCTCG[A]CCTCTTTCATTATTTCCCCAATCCAAACACAAAAACACACCCAATTATGATCAATTTGTACAGAAAAAGCCTCTACTCTTTCATGTCCTTCGCCGACACC
>Marker324827	Cma_Chr12	6097294
TGCCCTGTTGGAGGGTATGAGTCCTAGAGTGTTCATCGTTTATAGGCAGGCCTTTGCCACTCTCTCTATTGCACCCATTGCTTATCTCTCCAGGTTAGATG[A]TGCATTCTTCATTCTCAAACACTATCTTGGTTCTTTTCTGTTTTTTGTTTGTCTTATAATTTGGGGATGGCAGGTCGAAATCCATGAAGGTGTCTTTGGA
>Marker321214	Cma_Chr12	4713310
GGCAATCCCTCCTACGATTACAATGACTGGTAACGGATTCTTGAAAGAAAAGGAAAAGAAAGATAGAGAACCTCTTTTCTTTCTTTACACGATAGGAGGAA[G]TTGTAATTGATTAAACCATAGAACAATGGTTTTAGACCCGTAACTAAGTTAGAGAGCTGCGAATCAGGCTTTTGGAGTGGTGGCCCTTGCGGAAAGTACA
>Marker312378	Cma_Chr12	2241507
GACCCGTTCTTGTTTCCGTGCCTGTCTCCGCCCCACTTTATGTATATATTTAAATCAGATACAAATCATATACCCATTGTTAGTCCTTTTTTAATTTGTCA[G]GTTATTAAAACGTGTATGCTATGGACATGTTTCTATACCAAGAATGTTTCGTTCTCCTCTTTAACCGATATGGGATCTCACAATCCACCCTATTTCGAGG
>Marker306250	Cma_Chr12	98604
AATGGATCCACTTCCACCCGAGGAAAGTTGGGCCCTGGGAAGAAAAATGAAGAGAGAACCCTGAGTAACTCCACTTCTTTGAAAAACGATACTACTCTATA[T]TCAGGAGGAGGATATTCATTCTTCCAATGCTAACGACAAGAATGCGTCAGAAGGAAATGGTGGAAGAAATTCAAGCGAGAGAATTCAAATTACCAACAAC
>Marker334070	Cma_Chr12	8886185
TGATGGTGATAGACAAAAATAGACAATATCGACTAGCGGTGAACTTGAGCTATTACAAATGGTATCAGAGCTAGACACGGGGCGATGTGACATTGAGAACA[G]TTGGGCCCCCAAGGAGAGTGAGTTATGAGATTTCATTTTGGTTGGAGAAGGGAACTAAGCATTGCTTATAAGGGTATAGAAATATCTTCTTAATAGACGT
>Marker335346	Cma_Chr12	9766784
GTAACATGATCATATTGTAAAAGATTCAGATAAATATCGAGCTCATCTGTAACAGCACAAACTCATCACTAACATATATTGTTTGTTTTGGCCCATTACGC[T]ATCATCATCAGGCTCACGATTTTAAAACGCATTTGCGATGGAGAGTGTCTAGCCCTTCTTCAACCAATGATTGACTCTGATATCATTTGTAATAGTTCAA
>Marker326129	Cma_Chr12	6461567
GTTCGTAAACAGGACTCGTCTAACCCTCAACCCTATCTCTAAAAGGACTTATACACTCCACTCGTTGTTACAACATGAATACCTGCAATTACTCAACGTGT[C]CACTAAGACAATCTATTAGTAGGTTCTGACGACAACTATTTATAAAATTTTATCAAATCGTGAGATCGAAATGGAACGAAGATAGACGAAATATATGTTT
>Marker320335	Cma_Chr12	4399940
CATGTAGAAAGGCTTGAGGGCGCCCAATATCGAGGAAAGGTTAGTTACATACTCCCTGTTTAAAGATGCTTACCTAATGTTGCATTAGTGCATATCCTAGC[T]CTTTTCTTAGAGGTGTCACTATAAATCACATAACCTCCTGAGCTATCCGAAACTGTGAACATTGGAGCCAACACTAACCTCTGTTTCAGATCTTGGAAGC
>Marker311018	Cma_Chr12	1591531
AGCTACGTAGAGAATAACATCGCTGCAGGTTGAAGTATGGATTGAGATACAGCAACATATTCTATAAATCAGTGTATGGCATAGATGCAAGAACAGTAATT[G]AAGGAATAAAGATTCGAGTTAAATCAGTGAACGTCCCGTAAATCTTGTTGAGGTTATCTAGGTTACTGGTACGATGCAAGAACCGTAATTAAGGAAAAAA
>Marker316684	Cma_Chr12	3670251
AATTAATTTGAGCACAAAATTGACGATCTAGCCTTAGCCTATATGTTCACATTTCCTTAATCTTTGATTCACATTTAGAGTCGGTTATAACTGTGTGGATT[C]GGCGAGTACTATGTAAGAACGATTAGGGCACAACACCTAATTGTGACCTTACCTTGATGCGGGTCTGTGTGGTATATAGGAATGATATGTAACCATAACT
>Marker311975	Cma_Chr12	1984460
TTGGTCCACCCCATAAGTTTTTTACTATGAACCTTTATGCTTCGATCTAATAATGTCGTGTTTCGAGGTTTAAAAATGGTTAAACAGATCTGTAAACTTTC[G]AATTTCGTGTTTTTATAGGGTTTCGAAGAGATGAGATATACCTTGAGACCGTGCAAAGCTAACTAGAAACTTGGAGGATCTGATCCGAACCAGACGAGAA
>Marker307538	Cma_Chr12	435951
CTCTACTGGCCCTTAACGGGAAAGCCCGAGGGGGAAAACGCTAAAACCTTTAGGGAAAGCTTAAAGAAGATAGTATATGAATGAGTACCAGTTTCACTGTG[C]CAACTCTAAAAGACGTGTGTAAAGCAGACAATATCTGCATGGTACTAGAGCCAGACACTTTACAGGGTGGATTGTGAGATGATGACGATACGTAACGGGC
>Marker329773	Cma_Chr12	7354402
ATGCCTTCGAGGCTCACAATACTTTGGTTTGACATTTGAGGATTCTATTGACATGGCTAAGTTTAGGGCATGACTCTAATACCATGTTAGTTAAACACGAA[C]TCTCCACAATGGTATGATATTGTCCACTTTGAGTATGAGCTCTCGTGGCTTTACTTTGGGCTTCCACAAAAGGCCTCATACCAATGGAGATAGTATTCCT
>Marker323405	Cma_Chr12	5835273
ACTGGTGGATGTGACAGCCACACAACCGGCCAAAAATCCACAACCGAACAGAGGGGCCAGTTGGTTAAAAGACTTCAGACGGTATAACCCCCATCCTTTTG[T]TCAGTTCAAAGGAAGATCCCACAGTAGCTCAGATGTGGATCGCAAACATGAAAACGACCTTTGAATCAATGAAATGCTTTGATGAACATAAAGTAGCCTG
>Marker326141	Cma_Chr12	6462448
GAAACAAGATCGATTGCACTCACATACCAACGAACATAAATGAACAAAGAGATACAATGATTTACGTGGTTTAAAGAGAAGAAATTCTCCTCCATTCACGG[A]GTGGTAGATAATTACTATAATCAAAGTGTTTACAAGTGTATCTGTCACTCTTATGCTACAAAGTCTCATTGTAATAGCCCAAGTCCACCATTAGCAGATA
>Marker335497	Cma_Chr12	9823209
TTTTTCACTTCCGGGCTTCCCCCTCAAGGTTTTTTAAACGAATCTACTAGGGAGAGGTTTTCACACCTTTACAAAGAATGTTTCGTTATCCTCTCCAACCG[A]ATGTGGGATCTCACAATCCACCCCTTTCGGGGCTCATCATCCTTGCTAGTACACCGCTTGGCACCTAGCTCAGATACCATTTGTAACGGTTCAATCTCAC
>Marker311797	Cma_Chr12	1960203
GTATGATATTGTCCACTTTGAGCATAAGCTCTCATGACTTTGCTCTGGGTTTCCCCAAAATGACTCATACCAATGGAGAGAGTCTTATTTGATTATAAACC[T]CCCGATGTGAGATTTTCATCATCCAACACCTCCCCTCAAACAAAGTACGTCTCCCCTTAATCGAGGCTCTACTCCTTTGGAGTCTTAGTCATTTTTTACT
>Marker331429	Cma_Chr12	7921959
TGTCATAGTCTTGAGATGTCGAAGACACTACAGTAAAACGTCTCGACACAGCCCTTATATCTGATAAAAAGACATTTTGAAGGACAACATCAAGACCCTAA[C]TTCAGTGTCTATAAATTCATCTTTTAACTTATCGGGTTAGTGGACATCTCAGCATGGACAAATATTGACACATGACCATAGTTTCTTTCATTTCTTCTTA
>Marker307371	Cma_Chr12	400621
AATTTTCGTAAAATTTCAATTTCACCCCTAAAAAATTAAGCAATTTCAATTAGGCCCTTCCATTAAGGTCTATCTTTATTCTTAAAACTTTTAATGCTGCG[C]TAATAGGTTTTAAACTTTTAATTTCATGTCTAATTAGCTTGATAATGTCTAATAGATCATAAGTATGCGATACTATCATATTACAATAATAGAGATAAAG
>Marker325104	Cma_Chr12	6117541
CATGGAAACCTCATGCATATATGTATGTCATGTGCATTAGGATACTTCTTCGTTATGGACGCGTACCTTCAATATTTATGGTTTTGATAACGTCAACAACC[G]GATGGAATGTCATTTTCCAACTAGTTGGTGTCAGACCAAATGGACTTTTTCAATACAATTTGTAGTTTCTCGATAAAAAAGATTAAAATGTTGTAGAATA
>Marker331826	Cma_Chr12	8062123
CCTCAGAAGGGTCTCTCGAGATTTAGGAGGCCCAGCAAACACAAACTTGCTCTTAGTTCTATGAGGATGAATTGAGACGGTATTTACATAGCCAAATACCA[G]CCAGGGGACATTGATGAACACCTACCAAAATTCAAACCCAAACCCAAAATCAGAAACACATCATGAATTAATCATAACATCCACAATTATAGTTCAATGA
>Marker305985	Cma_Chr12	35824
GTCATCCACTGGAGCACCGTACCAACCAAACTTGATATTAGCATCTCCTCCGCATTTGGTGGCCACCGCATCCGAGAATATTCTAAAAGCTTCCTCCCTCG[C]CCACTTTCCCCGAATCCGAACAATTCTTATGAACCGCCACAACTCGTGCATCCCTCCCTATGCTACCAAGACCCGAAACGAAGCAGTTCGCTACAGTTTC
>Marker332255	Cma_Chr12	8141634
GGAACCAATAGAAAGAAAGGGGTCGTCTTTTGCAGGTAAAATAATTTTTCATTACAAATCTCGAACATCTATGAATAGAGTTTCATCAGAAATATGAAAAA[T]CAGTATTTTGCGTCGTCGAGCTGTACACCTCGACAAATCGGGATGGTATACGTATTCTTAATTATGCAAATAGCGGTTGACCAACAAGTTTGACAAATAA
>Marker311294	Cma_Chr12	1714277
CTGGGAGCAGGAGGGCCTGTATGACTGAGCCTGCTATTCAAGGGAGTCTCCTATTGCTTAAACTCATGCAGCTCGATTTTTTTCGCTGCCGACCCATATCG[C]TCGATCATGAACGATCGCTCACTGCTAATACTATACGAATGTTAGTGTTTATGTTGAATTTGAGCTACTCGTTATGGATTCTTTTCAAGAATGGGATCGT
>Marker327929	Cma_Chr12	6996353
AAATTTTTGTTAACTCAAACAACCATTATAAATAATGAATTTAAAGTTTTACAGATTGTTCGTGTGTTGGGTTAGTTTAGATGTTTTTTAGACTCAACTCT[A]ATTGTTCGAGTGGTAAATTGTTGTTATCTCAAACAACCTTTATTAAATAATGAATCCAAAATTCTATAGGGTGTTCCTGTGTTGGGTTAGTTTAGACATT
>Marker336731	Cma_Chr12	10117935
GAGCCTCAATTAAGGAGAGGTTGTTCGAGGACTCCATAGGCCTCAGGGGAAGCTCTATGGTGTACTTTGTTCGAGGGGAGGGAGAGGATTGTTGAGGATTA[T]CTGGGAGAGAGTCCCACATTTGCTAATTAAGAGAAAGATCAAGTAAGGAACACTATTTCCATTGGTATGAGACCACTATTTTCAATGGTACGAGACTTTT
>Marker307488	Cma_Chr12	424172
ATTTAATTGGATTTAAAAAATGTCTCACTTCGATCCAACCCAATTTATTATACCCGAGTAAATGAGGGGTACGTGAATAAACCGAGACCACGTCTAAATGT[A]GAGCGATCATGAGGATATGATGATTAAAAAAAGTTTTAAAATTTTGAAAGTCGTTACTCCCTATACTAACAAAGTGTACTTTTCTTTTCAGTGACTCAAT
>Marker306714	Cma_Chr12	234512
GAAGATTACCGTGGTGCCTAATGGAAAGGATTTTATTGATATTATTCTCTCTCGTACCCAGAGACAAACGCCCACAGTTGTCCACAAGGGTTATGCCATAG[T]CTCGTTTGCGACAGTTTTATATGAGGAAAGTAAAATATACGCAGACGAACTTCCATGAAAAGCTCTCTACCATCATCGATGAATTCCCTCGGCTGGATGA
>Marker312523	Cma_Chr12	2298256
TATTTTCAAGCATAAAATAGTGAAAAAAAGATACTAAAGGGTTACTGCTTGCTGATTATTGGCTGATTTATACAATTGTGGGATGTTTATTTTTCATGTGG[C]GATTAAGGGGAAGATGAGAATATTCGTTATGAAATTTTATATTTGTGTTTATTTGATCTTCAACTTTTAATTTTGTGCTCGATAATAGAAGGTTAACAAA
>Marker327708	Cma_Chr12	6968679
CCAGGCAGTGTGCCAGTGAAGACACTGGGCCCTGAAGTGGGTGGATTGTGAGATCCCACATCGGTTGGAGAGGAAATAAAACATTTTTTATAAGAATGTGA[G]AAACCTCTCCCTAGCAGGCGCATTTTAAAAACCTTGAGGGGAAGCCCGGAAGGAAAAGCCTAAAGAAGACAATATCTGCTAACTGTGAGCTAGGACCGTT
>Marker334967	Cma_Chr12	9631666
ACCCAAAGCTGTGGAAAAAAAGGGTGAAGCAACGAATCAGTAAACAATAGTTTAGAAGCAAATTTACTCCGATGAGATATTGTCTTCTTTGGCCTTTCCCT[C]TCAAAGGCTTCCCTACAAGGCTTTAAAACTCGTCAATTAGTGTGATATCCCACATTAGTTGAGGAGGAGAACGAAACACTCTTTATAAAAGTGTGGAAAT
>Marker312395	Cma_Chr12	2242168
CGACTTACAAATATTGAGGTTGAATACAAACATAGAGATATGTTTGGTGAGAGGATATCATTGGTCTACTTATCTTAAATGAGGAGTTTTTGATTTTACAA[C]AGAGGAGAGAGAAAGCAGGCAGTTTCCATGGCGGCGTTGCAGAGCTCTAATTCCGTGCCATAATTGCATCGAAATGAGAAAGAAAAGAGAAAAAACCAAT
>Marker319022	Cma_Chr12	4142668
CGGCTATGAACTCGGGAGCAAGCTCACGTGTCTCGCGACGTCGTCTTCGACGAAAGCACCTTTTGGCAGTGAAATGACGTGATTAAGGCAGACCATAATCC[T]AAATCAATTCACGGTGGAGTACCTCGTCACCAAGCTGGAAGAAGGAGGAGCTCAGCATCAGAAGCCGTCACCGCTGCCAGTAGGTGCACCCCCTAAACTA
>Marker333756	Cma_Chr12	8732845
GTTCTCCTTCCCAACTAATGTGGGACTGTAGGATGTCACAATACATGTTTCAGTTCCGAAGTAAATTTAGTTTGAATTTTCATGAAGTATCAATTCGACCG[A]TATGAGAAGTGAATGGCTTACTTCCCAAGAGCTTGATGATGCATGATGAGGCCACATCCAGTGCCATCCGCTCCTAAAGAGTACAAAGCCAATACTACCA
>Marker307563	Cma_Chr12	439085
CAACTCGAAATTCAATTGGAAATGTCTCTGAAGCAAATCAGGTTCACTAAGGTAAAATTAATGTTCGAGTTCAAATGAGCGGAGGTAGCAGATTCGAACCC[T]GATCTTGTGATCAAGGGCACAAATTTTATGACTGTTGAGCTTTGCTCGATTTTTTTTTTTTTTTTTTGGTATAATTAAAGTCAAGGTTTTTTTTTTTTAT
>Marker336290	Cma_Chr12	10030734
GACAAGAACACTCGGAGGATGTTTGGGAGTAGTATGTTTCAAGGCCGTGTTCATGGGCTTAATAGGAGAGCTAGAGTATTGTGGATTGATACTGTTAAAGC[A]AATAGTAGTTTGGAGTGGAATCGGTGCATTCTTTAAAGGCAAACAAGTTAATTGAGTGGAAGGACTAGAACTTGTCAATCATCATATGATATTGACTTCT
>Marker334975	Cma_Chr12	9634538
CGACATCCCGATAAAATTTAATATTCTGCATTGAATTAAAAAGCATCTGAATGTACCTTCATAATGTACTCCACCACAAGGCTTGTCTCTTGACCCCCTAG[A]AGCCAATGACTAGAGAGAAAAGTAGAAAAATTAAAAACAGATAGTAACAGAAGAAGATAAAAGGAAAAATATAAATGAAGTATCATGTACCTTCATAAAT
>Marker310717	Cma_Chr12	1498413
TCTTTTAGGGAAACCAAAAGTAAAGTCCTGAGAGTTTATGTTCAAAGTAAACAATATCCTATCAATGTGGAGAGTCGTGAATCCTAACAAGTACTTCGTTC[T]GATTTGTTCTTTTTTTAATGTGATTTAATTATTTCTCTCTTCTGCAGATTTATGCAGTTTCGATTACCATTCGTATAGTGGTAAGTGAATATGGAACATG
>Marker334202	Cma_Chr12	9066187
CGGCCAAGCATTGTTCTATGTCGTTACTGATCAAAATAAAAGACCATGTAGGTTGGTAATGCACAGTTACTCCTTATCAGTGTATTCTTCAGTTTTTTTTT[C]CCCATATTGACTATGGTTGTGAAAATGAGATGGAATATGCTTGTTTTTTTTTTCTTTTTTCTCGTTTAGATTATATTGTAGCATGATTGGATCAACTGAT
>Marker333653	Cma_Chr12	8720348
CACTATGATACTTCAGAAGTTCCTCGAAACTACAAAACTGCTGCTCCCATGGCCGGTCTAATAACAACCGACCAAACTTCATAGCTACGGCTACCGATCAA[G]ACTTACCCATTATCGGAACTCAAAAGTAAGACGTCGGAGAATGATTGAGAGAGAGAAATTCGCATTACCTTCACGAAGTTCGGCGTCGGGAAAGAGGGGG
>Marker329414	Cma_Chr12	7267341
AACAATATTCAATGTTCTAACTTAAAACAGTCAAATAAACGTGAACTTCTACAAATATTCCCTCTCCAACTTCGATAGTGTCAGCGGACACCCTCGAAAAT[C]ACAAACAAGTTTGGAGAGCAAAAGTTGTTTTTAAAAAGGATCATCCAACATAAACAAAGTTTTCTATTATTTCATTTAAATAAAAATGTGATCTTTTGCT
>Marker322491	Cma_Chr12	4955267
AATCTCAAGAAATCGTTTCTGATGTGGAAGATCAGATAGAGCTGCAACCACAGAGCATACTAAGAATTCCAAGAAATCAGATAACATACACTAACCTGCTC[T]TGATACCAATGTTAGACGAACACGACTCTCTACAATGGTATGATATTGTCCACTTTGACCATAAGCTCTCATGGCTTTGCTTTGGGCTTCCCCAAAAGGC
>Marker311793	Cma_Chr12	1959900
ACGACTCTACACAATGGTATGATATTGTCCACTTTGACCATAAGCTCTCATGGCTTTCCCTTTAGTTTCCCAAAATGCCTCATACTAATGAAGAGAGTATT[A]ATTTGATTATAAACCCTCGATGTGGGACTTTCATCATCCAACACCTCCTCTCGAACAAAGTACGTCTCCCCTTAATCGAGACTTGACTCCTTTTCTTTTG
>Marker321307	Cma_Chr12	4737721
TACGTTGTAGGAAGTGACCCAGCTCATGCGACTATAATCATCAATGAATAGTAAAAAATATATACTCCCACCCAAGGACTTAGTTTGCATTGGCCCACATC[A]AATCAGCATGAATTAATAATAGACAATGTGAAGCTCTTCTAGCTTTTCCAATAGGAAAGGACTTTCTAGCCTGCTTGCCATAAATGCATCCTTCACATAA
>Marker331114	Cma_Chr12	7825213
GTAAGTTTGGTGATAGCATTAATACTCCAAGTTATGAAGAACAGATGCAAATTGTACGACTTGCTTGGTTGGTGTCTCCAGTTAATACTCCAAGTTGTTTT[C]TATGGCTTTTCCATTAATGTCTTTACCTGATTTGTGGACATCAAATTATGGACAACCCTCAACTCATAAATGCTTTTAAAGTTTTGTCAAGAAAAGAACC
>Marker311897	Cma_Chr12	1978077
TGGGTATGAGACTTTACTGTCTAAGAACCCCTTTATAAGTTCGATACGCTGTAACGTTTCCTTACGTTCACGACTCCCGTGGCAAGATCTTGTCTATCTAA[G]CAACCTAGCACTTGAGTATCACCTTTACACTACGAGAGCATCTCAACTTTGCCCAAATATAGGTTTAGTGGCCTACACTGACTTTTTGAAGCTCAAGCAG
>Marker336415	Cma_Chr12	10065744
CTGGTGGCTATAGGTTTGAGGATTATTTGAAATTCTATAACACTACGAAATTTGGAGATAAAGAGAAGAGGTTTGGATCGATGAAGAACATGTGAGCGTCG[A]AGTGCAGAGGACGCGGCGCTTTTGTTGACTTTTCGTTTTCAAGGATTATGTATGCTATGGTCTCATTCTTGCTTCATCCTTTCGTCTTTTGTTTCTTAAG
>Marker335407	Cma_Chr12	9788886
ATGGTCCACTACATAAAAAAGCATTTCAGCTTTCCTTTTCCATCAATATGTCAATTTTATTCTAGAAATCACATCTTTTAACCTATGCCAATACTATGTCA[T]TAGAGAACTTGCTTGGACCACACAATAACAATGTAATAGGCTAAACCCACCGCTAGTAGATATTATCCTCTTTGGACTTTCCCTCAAGGTTTTTAAAAAG
>Marker327850	Cma_Chr12	6986248
AAAGAGATATAATAGGGACGAAGTTACGTCATTTCTTTGAATCCCGTGAAGTCGTTTCTTATTTAAATTTCTCATTACCCTTTCCATCTTTTTCTCGACAG[A]AATCAATTAACATTAATAGAAATGTCTAGGTATTCAAAACTAATTATTGATAAAGATAAGCAAACAAAAAAAGAGTATAGTTCATGAGAAGAGTCGACTC
>Marker306289	Cma_Chr12	109234
GCCGTCGAGAAAAGGCAAAATATTGAAGCCAGAAGTCTGGGGATGTTCTAGAATATGAAAAGAAGTCATTTGCTACCTTAATTTGGGTACCACCGAGATGG[A]GTGAGGAGGGATTGGATTGTAATTGTAGGACTGAATACTTTCAGTCTGATAATTGGATTATACGCAGTATTAGTGTACACAAATATAGCAAACCCCACTT
>Marker307202	Cma_Chr12	342478
AGCACTGTCAGGTTATATTCTGTACACGCACTTGTTGGTGGATTATTTCTGTGTTTTAAAATATTTAGATATCAACCCTCTGGATCATTTGGAATTTTTGT[C]GCTCTTCCAATTATTTGAGTAAATCTTTCAGAAACATTTGTAAAATAAGGAGGCTAAGCTTGAAGTAGGATAATATTTTTTGGTTGGTACAATATTGTTT
>Marker311762	Cma_Chr12	1955058
AAAACCTCGTACCAATGGAAATAGTATTCCTTATTTATAAACTAATGATCTTCCTCTTAATTAGTTGAAACGGTTCCTTTCAATAACCCTCAACAATTTGA[G]TCACCTTTTTACTTTCAGCTCTAGATTTAATAAAGAAAGAGGAAGTTCAAGCCATAATAGGCCCAAAAACCTCGATGCAAGCCAGCTTCGTGATCGACGT
>Marker309384	Cma_Chr12	913659
AAAATCTTAATGTTTGATGATGAAAGTCTTACCGCCGCTAATTTAGGGAATGATCATAGATTTATAAACAAAGAATACTCTCTCTATTGGTATTAGTTTTG[A]GGAAAGTCCAAAGCAAAGCCATGAAAGCTTATGCTCAAAGTGGACAATATCATACCATTCTAGAGAGTAGTGTTCGTCAAAGTGGACAATATTATGCTCT
>Marker312550	Cma_Chr12	2303347
AAACGGTGGAATGACCATGCATCGGGTACCGATATTTTGTTGCTCGCATCGTGATCGATGTAGATTCTTCCTCGCATTCACAATCACACAAACATTTATTC[T]CGGCTGTGTGTTTGCAGGTAAAGCTGGATTATCCACACGAAGTGTTGACTTGTATCTCGGGATATTACGGTTACATCGGTAAAGATGAACGACAACAAGT
>Marker307403	Cma_Chr12	409447
GCTTCTGCGTTGCCAACACAGAGCTCGACTGGAGAGAGGGAACAGAACAATATAAGTTCATTGAGCACTGTCTAGCATCTGTTGATAGGCAAAAGCAGCCG[A]TGGCTAATTTTTCTGGCACATCGTGTGTTGGGTTACTCTTCTTGCACATTTTATGCTGAGCAAGGGTCATCTTCAGAACCAATGGGCCGTGAGAGCCTTC
>Marker307025	Cma_Chr12	304184
TTCAACTAATGAGAACATTGGATAATATGCCCAGAGAAGTAATGGCCAAAGCGAATTCACAATTACAATGAGAACGTTGAAGTTTCTAAAATGTGAATTTT[C]CACCAAGTACTACAAGATACAGTTTGTTTGGTATCCACATGACTGATTCTTTGTCTCAGCGCACCATATTGATGAAGCTCCTCTACTATGATATTACCAT
>Marker316818	Cma_Chr12	3685613
AAAGAATTACATTTTGGGGGGTTGACCAGGGAATTTAAGGAGGAGATATAAGACTATTGAGCTCGTGTTCGGAAGAGATTTTTGGCCACAAATTAGATGTT[C]ACAAACTATTGTTGGGGTTGCAAATGCCTCAAACAAGCTTTTGGCTGCTAGTTGTCACGATGGTACTTTTTCAACCATGTAGCATCATGATCTTGACATG
>Marker306329	Cma_Chr12	116944
AACCAGAGGTGTACCTGACAGAAATGTTCCTGTTCTTTTTGTTATATCACATCCCCTTCTATTACAAGTATATAATTGTAAATTTTGGTTCACCATTTATA[G]CTATAATAGGAATATCAGCACTTTAGACATTGCAGTGTTATGTGTAGTAATGAAAGGTTAGATTATTATTAATAAATAAAGTACTGGAATTTGAAAAGAT
>Marker332803	Cma_Chr12	8487326
GTGTTTACTGCTAGATGAGAAAACACGTTACTCACCCAGATATCAAGAATGCTACAGATGTAAATGATACTAAGCCTGCTAAAAGAACATCCAAAAGTTCA[G]AACCTCGGACTACCAGCTTCGGGCTGACCATCAACTAGAAGTCCTTTCCAATCATTGAGTTGTGACCTCTGATCATTTGCGTTACCCCTGCTGCTGCTAT
>Marker311096	Cma_Chr12	1613733
TAAGATTGGTCCAATTCAAGCCGGGCCCATTTCACGCTATGTAAAGCCCACAGTGCACCATCATTTCTACATAGCCCAAATAAGTACACTGGGTCGGCCCA[G]ACTAAATTTATATATCATAACGTGTCAATTATCGATGGGTTATACTCATATTTGTTAAAATTTTATTTAGAGATTCACGAAAAAATTGAGAAGTAACCAA
>Marker331190	Cma_Chr12	7859162
GTCTTTGTGCCCTGAATGGTACTGATTGTAAGATCCCACATCGGTTGACTCTTTATAAGGATGTGTAAACCTCTCTCTAGTAGAACCCAAAAAGGACAAGA[G]TGGGCATAGGCTGTTACACAACGAGTCTCAAGTGTTACAAAATTGGTATGAAATTGGTGGATTATATGCATATGAAAGTGATAAACTATATCCCGAGCAT
>Marker310417	Cma_Chr12	1409734
ACAGCTAAATTAGAAAAAACAGACTTTTTAAAAAAGCCGGCATTTCCATCTCACCAAATTGCTTTGGAGGAGTGGCCATTTAAAAGAATGTGCCATACCAT[A]AATCCTCAACCACCCATTGCCTCAAAAAATGAGAGGAAACCAAGCTATTGAATTCATTTCATTTCTTTCTTTTTCAAACAAAATCATAGGTGCAAAGTAG
>Marker311795	Cma_Chr12	1960155
AGGACATGACTTTGATACCATGTTAGACGAACACGACCCTCTACAATGGTATGATATTGTCCACTTTGAGCATAAGCTCTCATGACTTTGCTCTGGGTTTC[T]CCCAAAATGACTCATACCAATGGAGAGAGTCTTATTTGATTATAAACCCCCGATGTGAGATTTTCATCATCCAACACCTCCCCTCAAACAAAGTACGTCT
>Marker334100	Cma_Chr12	8892469
TATGGTTATCCTTTGCCTTTAGGTGACTTCCGTGCTCTTTATTTCTTGTTTTCGGCATACACGGTCCGTAATTTGGAGCTCCAAGTGACAGTGGTTTTGCG[A]TTGGTTTCTTGTGCATTGAGATCAGCATCAGCAACGATTGATGGTTCGAGTTTGGCCATTGACGGGTCTTGGAAATTTAGCTTGGTTGACTTCGTTCGGT
>Marker334176	Cma_Chr12	9063646
AAACGAAGACAAATATGGATCTTCTCAACCTAGTTCAGAAATTGAGCCCACTCCAAAGCCCATAATGGCCTTTTCAAATGTTGGACTTGTTTTTATTTCTT[A]TATTTTAATATTATTTATGCTATAATAATTATGAAAGATGATAAATAAAAATTTTAATTTTTTTTTTAACCCGACAACTTAACTCAAAAATAGATAGTTG
>Marker336188	Cma_Chr12	10002202
AAGCCCGTCCCCCTAGTTTTTACTAAACTTTCTGGGGCAGAATGATATATGATTTTAATCTAAGTTGAGGAAAATTACATGAAGAAAAGATTTTAATCTAG[A]GCAAATAAATGACAGAAGATGAATGAAGCAAATAAATTTCATTGAAGATGCCACTACAAAAGGGACCTTCTTAGATGTTAACAGGTTATCATCGCACCAA
>Marker307236	Cma_Chr12	363435
TATTCTTCCACAACTGTGATTTAGGAGGCGGGATTCTGAGATATTTGTCCTTCATTATCTGTTCATAAAGGGAGCGCGAATCTTGAAGAAATCGAAGCACT[C]CCATTTCTTTGATTTCTTTGATTTCTTTGATTTTGGAGAAAAAAATTAAGGAAATAGTTAAACAAAGGAAGAGGAGAGAATAAAGTGGAAGCGGATGTTG
>Marker335347	Cma_Chr12	9766793
TCATATTGTAAAAGATTCAGATAAATATCGAGCTCATCTGTAACAGCACAAACTCATCACTAACATATATTGTTTGTTTTGGCCCATTACGCATCATCATC[T]AGGCTCACGATTTTAAAACGCATTTGCGATGGAGAGTGTCTAGCCCTTCTTCAACCAATGATTGACTCTGATATCATTTGTAATAGTTCAAGTTCATCGC
>Marker320751	Cma_Chr12	4533634
CTCCCACTTGGACACTATCCACTGTAACATACCACTTGAGGCTTTTCACAACCTCAATGTTCCAACATCAACATAAAATGTTTACGGGATTCCTTGCACCT[C]TTTATCTTCTCCAAACACATCACCATCTTTCACTAACCTCCTAGCAAAATGATATCACCTTTTGTGTTTTGTCTTTGAATGATAGACCGGGTTCCTTGCC
>Marker308925	Cma_Chr12	768134
CGCACTGTCCCTTCCTCTTGGGGCCACACAACATGATATGGGTCTCCTCCATTCTTCGCCCATTCTATGCTTTTGTGAGATCCTATATCGGTTGGAGAGAG[A]AAACGAAGCATTACTTATAAAACTGTGAGGCTAACAGCGAACATGGGCTTGAGCTATATACAAATGGTATCAAAGTCAGACACCGAACAATGTGTTAGCA
>Marker312636	Cma_Chr12	2438772
GCACCTGAATAGGATGAATCCGCGGTACAAGTAAAACCAGGATGAGAATGCGGCATATTGCCGCATGATCAAATATTTCAATACTGAGTTGAAAAACGAAA[C]AACCAACATGCAATTTCAATGAAAAAAATCTCAAATCAACAAAAATTTCTATGTGAACAGTCATCAAGAACCAGAATCGGAATAAAACCGTGATAAACGA
>Marker325997	Cma_Chr12	6447702
ACTACTCTTATTTTTCAAGTAAAAGTAAGACACCTCTGCACGATTGACGACGTAACGATGATGGCCATGAGACTAAGACTAGGATAGATACAGTCATGTCA[G]TTGTAGCCCTTTGTTCGAGAATTCAAGACTGATTTTTTATATTCTCTTTTAGCTTGATCCAATAACTAGTCTCGATAAACTCTCGCCATCATGAAATTAT
>Marker309531	Cma_Chr12	978383
ACCTCCCTTGATCGTTGTTTAGATTTTCTTGTTCACTAATTGTATTTCGCTCTCTATCCATGTTTTCCCCTTTTTTTTCCGTCTTTGTTGCTTTATTTACC[A]GTTCATCTTGTCCGTGCATTTTCTTTAGACGTTCCCTCTTAAACTTGGTTAAGTTCTTGAAATTCGTTTCTTCCCTGGTCCTACCATTCCCTTTATATCC
>Marker332586	Cma_Chr12	8284068
GAAACTGAGGAGACAATTAGCTGATGGATGTAAATGCTGGGCCTCGTTGAATTTTTATCTAATTGGTCATTTTTTAACTTGATCGCCTCTCTAAGAAAAAA[T]TTTATGAACTTGATCTTATTTTTATCAGGTTTTTCTTTAACTCACGTAGATGAAGTCATTGATGAACTTCTGACTAAAGATTATTCGTGTGACATTGCTC
>Marker311973	Cma_Chr12	1984282
ATTATATACCAAAATTACAGAAATTTATGCATAAAAACTTTGGTTTAAGAGCTTGGAAACCATTTCATAAATGATGAGGAAGATTACGATCGATTTTATCA[G]TATCAATTCATTCATTCACCCCATTATATAATTATTACCCCTCAATGTGTTAGCGTGGTAGAATAATTATCTCTAATTTGGTCCACCCCATAAGTTTTTT
>Marker323604	Cma_Chr12	5883696
GGTTGGCCTTAGCCGGTTTCCCTAAATTCTTTGGTTGGCCTTAGCCGGTTTCCCTAAATTCGAGTACGCGAGTCTTTCGTTTCTCGAAGTTGCTCCAAATG[A]CCATCGAAACTCGTTTTCCTAATAGGTTATTCATTTTGTTTCATTAGTAATTCACAATTCTAATAAAATTTAACTTAAATTTTGTGAAATAAGACATCAT
>Marker311690	Cma_Chr12	1915087
AAGAGGACAATATCTGCTAGCGGTGGATTTGGATCGTTACAAATGGTATAAGAGCCAGACACCGGACGAAGTGCCAACCTTCTTGCTATTTCCCGAAGGGG[A]GTAGACACGAGGCGGCATGCCAATAAGGACGTTGGCCCCAAAGGGGGGTAGATTTAGGGGTAATCCCACATCAATTGAAGGAAGGAAAGAGTGCTAGTGA
>Marker335879	Cma_Chr12	9949243
TCCAAACCTATCGTCTCTCTAGGATCTTCTTCTCTCCGTAACCCTAGCAGCACGGAAACGGTAGAAAATGACCTGTAACAACCCAAACCCACTGCTAGCAA[G]ATATTGTACCATTCGGGTTTTCCACTTTCCAACCTATGTGGGATCTCACAGGCCAATCAGATAACATTGTTAAGCTTAAAACGTGACGTTTATCTACCAT
>Marker306297	Cma_Chr12	111230
AGATCGTCCGTAGTAAATTCAAGTAAGAAGCTAGTAGTGGTGGCGTATAATACAACACCAATTTTCATTCATACCTCTGGACCTTGCAGCTCGAGCTTCCC[A]TATTTAGGAAGTCAACGCTAGAGTATCTGATGAAGCAGCCAGTGTTGAGGGCCCTTGCTTCGGACTGAGGCAAGCATTTGAGGACAGAAGCAGAGGCGTT
>Marker331580	Cma_Chr12	7998014
TTTTCCCCAAAAACGTTTTGGAAGATCCTTCTCATGAAGCATGCATCTCGTCATCTCCATTATGAAACTATTCCTCCTTTCACTGATGTCATTCTGTTAAA[G]GAGTGTATGGTGTTGTCAATATGTTCAATTCCAGCCTCTTCACAAAGCCTGTTAAAAGTTTCTAAAGTGTACTCCTTGCTATTATCTGATTTTATAGTCT
>Marker331427	Cma_Chr12	7921921
GAAAATAAATCTTGCAAAGTTGTTCCATAGAAAAAATGTGTCATAGTCTTGAGATGTCGAAGACACTACAGTAAAACGTCTCGACACAGCCCTTATATCTG[A]ATAAAAAGACATTTTGAAGGACAACATCAAGACCCTAATTCAGTGTCTATAAATTCATCTTTTAACTTATCGGGTTAGTGGACATCTCAGCATGGACAAA
>Marker334097	Cma_Chr12	8892220
AATTTATAAGAACAAATCAGTCAAACAAGAACTCAAATAATATGTATTTGATAGGTTGGGTATGTTACCTGTCTTCTGAAGCGATTAATGTAAACCAAATC[T]GAATTATTTCTTCTACATTTATCTGCCGACGCATCGAGCACAGCTTGTGCTGTGGAGCCTAGCTCGACAGACGCAGCTGCCTTGTTACGAGCTACTGCTC
>Marker309534	Cma_Chr12	979088
AAGCCAACATCTTGCCCGTTGGTCTTCCCATTCGCAAATATAAAGAAATTGTTGAGATATACAGCTATAAGTCCAATCCAAGTTTCTTCCCTTGGCCCTTA[G]CACATTATTTCGTGTAGTGCCAACCTACTTTCTCATAGGTTATTGTAGGCGCCCTAAATTTGTGTCTTTGATAAAGCACAATTACCTGTTGTTGATCATG
>Marker311016	Cma_Chr12	1590875
TCTTTGGCAGGTGATACCACTGTTAGGATCGCACAACAACGTACACACTCGATCTAGATGAACACAAAGAACAGGAGAGAAAATGCAAAGAGGAATATTGG[C]CTAAAAGTTTATATTGACGACTTCACGTATGTAACTAAGAGAGAATACAAAGAAGGCATGGGTATATACTGAGTTTAATATATATAGCTTTATCAGATAA
>Marker307420	Cma_Chr12	412638
TTGGTTGGGTCTATGAGATCCCACATTGATTAGAGAGTGGAACGAAACATTTTTTTTATAAGGGTGTGGAAACCTCTACCTAGCATACATGTTTCAAAACC[T]GTGAGGCTGACGACGATACGTAACGGGTCAAAGCGGACAATATCTACTAGCAATGAGGGTTGTTACAGAAAAAAAATCTAACTCAACCCTAATTTTATGA
>Marker320455	Cma_Chr12	4453757
TCTGTCTACAAAAAGGTTCCAATGGACTAACCTTGCAGCATAGGGTTGTAAACAAACTCTCAAAACCATCACCTATGATGTGAAGCCTATCGCCTATGATG[A]GGAAGACAAACTAGTAGAACAAAAAGAATCTTGAGCGGTGTATTCTAAAAAAGATATGACTAAGTACCTTATAATAAATTCAACAAGCAACCTTCATTTG
>Marker308626	Cma_Chr12	703168
AATTACACATCTAGCTCTATGCCTGTCTATGCCTATCTTCCTCTTTACTCGAGTGTCACAATTCCTTTTATTAAATTGCATCATAGAATCATTGACTTGGA[G]GAAATTACTGTCGAATTGAAGTCTAACCTTGATATAGCTAGTGAAAGTTAGGAATTTGGTTGTCTGATCTTGATTCGAGTCAACTAGGGGAAGTTGCTAT
>Marker316795	Cma_Chr12	3681889
AAGCCATCATGGTTTTGTTCTAATGGGAAGGAAAAGGAATGTATTGGGTGGCGGTGGACAGGTTGTGCCAGGCAGCCGCCGTTCTGATTCCTAATTCTGTT[C]CGCCGGTTATTGGTCTTTTACATAATTGCCCTTGTAAATTCCGTTATTTACCAGACATGCCACTAGGGCGTTTCCATTTCTGGAGGCGGAGGAAACCGTT
>Marker311976	Cma_Chr12	1984466
CACCCCATAAGTTTTTTACTATGAACCTTTATGCTTCGATCTAATAATGTCGTGTTTCGAGGTTTAAAAATGGTTAAACAGATCTGTAAACTTTCAATTTC[A]GTGTTTTTATAGGGTTTCGAAGAGATGAGATATACCTTGAGACCGTGCAAAGCTAACTAGAAACTTGGAGGATCTGATCCGAACCAGACGAGAAATTTTC
>Marker307417	Cma_Chr12	412388
ATTTCAAGTTGGTTAGGTTGGTGACTGAGCAACCCGAATAGAGTTCACAACCCAACCCAATCCAACCCTCTATTTTCAGTGAGTTGTCAATTTTTTTTTTA[T]ATTATAATTATCTAAAAAATCCTACTTATCTCGTAATACATATTACATTAATAACTAAAATCTCATAAAATCCAAATATCAAACATTGACAAGTCACACA
>Marker334177	Cma_Chr12	9063697
TCCAAAGCCCATAATGGCCTTTTCAAATGTTGGACTTGTTTTTATTTCTTTATTTTAATATTATTTATGCTATAATAATTATGAAAGATGATAAATAAAAA[T]TTTTAATTTTTTTTTTAACCCGACAACTTAACTCAAAAATAGATAGTTGGGTTGTGAAAAATTTTAAGTTCGGTAAAAAAAACAAACTTTCAACCTAACC
>Marker325895	Cma_Chr12	6434617
TAAGAGGTCGCCTATATCGAGCGGCGACTCTTACATACCTGTTGGATTTCCATAGAGCTTGAGATATATGAGGGCACCCAACTTATGGAAAGGAAGCGCGA[G]TGACCTGATGTACTTTCGCTAGTAGGAAACAAGAAGCTAAGTGTACCTTGAAACCAAAATATAACTTGATGGGCGGCTTACATCCTTGGAATAGAAGTAA
>Marker335880	Cma_Chr12	9949249
CCTATCGTCTCTCTAGGATCTTCTTCTCTCCGTAACCCTAGCAGCACGGAAACGGTAGAAAATGACCTGTAACAACCCAAACCCACTGCTAGCAAATATTG[A]TACCATTCGGGTTTTCCACTTTCCAACCTATGTGGGATCTCACAGGCCAATCAGATAACATTGTTAAGCTTAAAACGTGACGTTTATCTACCATGATCGC
>Marker329541	Cma_Chr12	7305666
GGAATGGAGTTACTTGGGCAGCTCACCCAGGGTTGGAGGAGATTATGGGTAGCTCGACAACCTTCCATTCCCATACATGGAGCTTTTCTTGTCTTCTCTAA[G]AGCCCTTAAGCCTTGTGGGCCCCACTTTTTATTTTTATTATTTTTCCTACCATATTTGGAATATTGTTTTTTTTTTATTTTAATTAATAATTAAATTATT
>Marker319024	Cma_Chr12	4142749
ATTAAGGCAGACCATAATCCAAATCAATTCACGGTGGAGTACCTCGTCACCAAGCTGGAAGAAGGAGGAGCTCAGCATCAGAAGCCGTCACCGCTGCCAGT[C]AGGTGCACCCCCTAAACTAGTGGAATACGCAACACCACGGACTGCGGATTCAATGTTAGATGCCGATCACGATGTTGATCTGGAGGTCAGGTACCAGAGG
>Marker311031	Cma_Chr12	1596885
ACCGACCACCACTCGAACAAAAACCCTCCCGGTGCATCAATAGCTGCAACCCCACAACTCCAAACTCATCACTAACATGAACAAACTGTACAATACCACTC[A]CATATTAAACCAAACAAATCAAACAATACTCACCAACAGGGTCCGAAGACACTTTTCCCTCTGCTTGAAAGGCCTGAGCCGTAGCCTTCAAATCTCTTTT
>Marker307373	Cma_Chr12	400647
CCTAAAAAATTAAGCAATTTCAATTAGGCCCTTCCATTAAGGTCTATCTTTATTCTTAAAACTTTTAATGCTGCGTAATAGGTTTTAAACTTTTAATTTCA[G]TGTCTAATTAGCTTGATAATGTCTAATAGATCATAAGTATGCGATACTATCATATTACAATAATAGAGATAAAGCTATGATAGTTGTGATTCAATTATCC
>Marker325772	Cma_Chr12	6417982
TTGGCAGCATATACTAGTCAACATTGAATTATGTTAACTCACTTGAATATAATAGATGTACACCAAACATGTAGGCATAGTTCGTGCATGCTTCATTTTTT[G]ATCATGGCATTAATGCCTTTTAACTGAGAGTGTCCATGAAAAGGATGCTGCAGAGAGATGCCTATTTTAATGTAATTTAAAACACTATGCTCCACTTAGC
>Marker309682	Cma_Chr12	1058009
ATTACATTTTTAGGTTTTATAGGTGGTTGAAAGAAAGGTTATGATGTAGGTAAAATTGGGAAATGATTGGGAAATTTGATAATAATTGGCCATAAAATGGA[G]AACTTTAGAATGGGGCATTTTATAATTTATGTTTGATAGTTTAGTTGGGTTAAATGCATAGTCATCAAACGTGGGGGCATGGATTCCCTATCTTTGTTTC
>Marker331307	Cma_Chr12	7896971
ATTGAATTTTTGAAAAATGGAAAATTCGAGACAGTTCGTTGGTTGACATTTTTTGGTTGGGTCAACCCAACGAACCCAAAAATATAGTTACAGCCTAACAC[G]TGTCATACTTTCAAATTCTTACGAAGATTAAAAATATTTGATATTTATAATCAACGGTGAATGTTTAATATTTGAATTTTATGAAATTTTAGTTATTAAT
>Marker324807	Cma_Chr12	6076706
AACGCGTCTGTTAGGGGAAAGTTTTCACACTCTAGTAAAGGGTGATTTGTTCTCCTCCCTAACCAATGTGGGACATCACAATTCACCCCTTTGGGGGCTCA[G]TCGCTGGCACTCGTTTCTTTCTCTAATCGATGTGGGACCACCACCAAATCCACTCCCTTTGGGGCCCAGCGTCCTTACTAGCATACCGCATCGTGTCTAC
>Marker333040	Cma_Chr12	8596234
AGCCTTCGAAGCTCACAATACTTTGTTCGACATTTGAGGATTCTATTGACAGGCTAAGTTTTAGGGCATGACTCTTATACCAGGTTAGATGAACACGACTC[T]TCCACAATGGAATGGTATGTTATTGTTCACTTTGAGCCCAATCTCTCATGATTTTACTTTGGATTTCTCCAAAAGACCTCGTACCAATGGAGATAGATCC
>Marker309591	Cma_Chr12	1012927
AGACTGTTGCCCAGCCAGACAAGTAAACTTCAGAAATTCAAGATGACTGAAATTCTAACCTGAAATCCAGATCCAAATGAATTGACCACAAAAATGTCTAA[G]TGACTTCCCCTACAAGCCAAACAAATTAAATTATTCGGGAAAACAAGAGCAAACATTAATCACCTCTAGCATACAACCTAAGAAATGAAATGCTCAAATA
>Marker308625	Cma_Chr12	703044
TCTACATGTATGTCTGATACTTTAATTCCAATTGAATAGATTGGAGTTGTATTTATTGCATTAAATATTGTATGTTACAGCTATTTAATATTTTAGGTGAT[G]TTAGGGAATAGCCCATCACATTCAATTACACATCTAGCTCTATGCCTGTCTATGCCTATCTTCCTCTTTACTCGAGTGTCACAATTCCTTTTATTAAATT
>Marker309528	Cma_Chr12	977189
GCGGTTAGATAACCCTTATGTTTATTTTACCGCAACTTCATGCATTAGAAGTTTTAGTTCGTGCATGTTGTGTGTTCTCTAAGCTTTTGCTTTCGAAAGAG[A]CTTTGGGTTTTTGATCTCTTACTTAAGTTGTCCAAACAATTGCAGGATGCAGCGCAACAAGGGACAGTTTACTTCTTCCAAGAAGCCTGATGGTTCGTAT
>Marker333652	Cma_Chr12	8720317
ACATTAGATTATCCAATGAAGATCATGATTTCACTATGATACTTCAGAAGTTCCTCGAAACTACAAAACTGCTGCTCCCATGGCCGGTCTAATAACAACCG[C,T]ACCAAACTTCATAGCTACGGCTACCGATCAAACTTACCCATTATCGGAACTCAAAAGTAAGACGTCGGAGAATGATTGAGAGAGAGAAATTCGCATTACC
>Marker336846	Cma_Chr12	10144370
TAAACGAATTCAACATAATTATAAGTCAACTGAGTTCGATAAAAATTAATTTCGAAAATGAAATTAAAGAACTAATTTTGATGTCATTTCTACCCGAGACG[T]GGAATCCGGTTGCGTTAATGTTATATTTAAAAAAATTTAAATTAACATTAATATTATATGTGAATAAGTAATTTGAGAAATTATTTTTGGAAAATGAAAT
>Marker316821	Cma_Chr12	3685863
CCTTTATGGCTTCGTCGGACCTTAAACGAGATTTGTCTTCGCCAACCGAAGATCACTTGTGCGAAACCCAAACTTGTTCGACCACACATATCGCCTACGCG[C]TGCATGTTCAATCGTCTGCGACACAACCAACTTGCCTCTACACTAGGACAAATCACTCGACTCGACCTTAACTCTACTTGGGGCCAAAATCTCTCATGTG
>Marker335476	Cma_Chr12	9815571
GTAACATGCACAAACGCACATGAGCATCTACTTTATCAGTGTCATCACAGAAGTTCTTAGAAAATATTTGTAATAAGCTCAATTCAGTAGTGCGGGCTACA[G]ATATGTTTGTAATAAGCTCGAAAGATCAAGAACTTACAATTTTAGACACCGCGAATGTTTACAGTTACACTGTTTTTGCTTCTTAGGAGTACTATCTTTA
>Marker331868	Cma_Chr12	8065354
CCTGCACTTTCAAAGAACTCCCGATGGCCCCTCGAGTAGAACCCAGCATTCACCATGCTACCACCACCAAGAACCCTTCCTCTAATGATCTCCACGCCATT[C]CTCAGAGACAAAGCGCTGGAACGGGTTTTCACCATCATCTTCTTCGACAAACACGTTCAATAAACCTTGCTCGTTTAACACGGAGGGATACTTGTTGGGA
>Marker309054	Cma_Chr12	806998
TTCCTGTGGGGGCAAAAGCCTTGATCCATAGAATATTTGACCCCAATCCTTCAACTGTAAGTATGGACTGCCTGACATGACGTCCTCTATGCATAAGCACT[G]CGAACATTATCTATGACTTCAATTTTCTGTTATGTTATGAAAAAAAAGAAATAGTTCATGGTTTCTGCTTTGTATTTCAGCTACTTAATTAAAAAATGTC
>Marker335953	Cma_Chr12	9966894
TCGGTCGGAAATGCATTTGTAGGGACAAGGCCTTTCAGCAACACCACCTATTGGAAGCATTCAAAATTTTCTTTTTAGAAAAAGATAAAGCATTGTGAAAG[C]GTTTTCTTCCAAATTTCTCACAAAAGATGAAAATTTTAGATAAAGATAACTTCCATTCCAGGCGACAACAGTCAAAGATGAAAATTTTATATAGCTTCTT
>Marker335498	Cma_Chr12	9823223
GCTTCCCCCTCAAGGTTTTTTAAACGAATCTACTAGGGAGAGGTTTTCACACCTTTACAAAGAATGTTTCGTTATCCTCTCCAACCGATGTGGGATCTCAC[A]AATCCACCCCTTTCGGGGCTCATCATCCTTGCTAGTACACCGCTTGGCACCTAGCTCAGATACCATTTGTAACGGTTCAATCTCACTGCGAGTAAATATT
>Marker525554	Cma_Chr20	4247892
ATAAGAATCTTCCAAAAAATGAACTCCCACGCTATAATTAATACGATTGTGACTTAGCGTAAATGCTCCCCTTATTTCATCACTATAGCTTTCAACTCTCA[C]TTTCCAATTGGAGAGGTCTTTTGAAATTCTCTTAACTGAGGGTTTCCTCTTTCTTTTGTAATTTCATACTACCAATAAAGCAATCTCAAAGCAGTATGTT
>Marker535381	Cma_Chr20	8597312
ACTCAAGACCAAGATTTGTGATAGTCTCTTGAAAAAATAGAGACGAAGAGATCTAGAGAGGAGATGTGATAGCCGCTGATTCTGGAAATTTCGATGACTCG[A]CTGGAATTCATGCAACCACTCAATCGTTTACCCTATTTTAGCCTTTCTCGAAGGTGGACGGAAACTTGCTATAAAAAATTGGGTTGGAAAGGAAAGGACA
>Marker521755	Cma_Chr20	3018678
AAATGATACGATATTGTCCACTTTGAGTATAAGTAGTCTTATGGAATTTCTTTTGGTGTCTCGTACTGATGGATGAAGATAGTGTTCCTTACTTATAAACC[T]CATAATCAACCCTTTAATTGAGTCTCGACTCATGTTTTAGAGCCTTCGAATAAAGTATATCATTTGTTAGACACTTGAGTCACTTTTGACTATACTCATC
>Marker514631	Cma_Chr20	156742
TGTTAAACATTTTGTGTGACCAGACTACTGTTTGGACTGATTTTATGGGTTTATTGTACTCTAATTGAACAAGTAATGATGATAGAGATGATAGAAAGCAA[G]GTTACGGAAATCCTCGTGACCTTGTCATTGTAAATCTATCCTTGCCTTGTAGTTTCAAGTTCACTCATTAGCGTTTAGCCTTCCAATTCCAATGGATTAG
>Marker527374	Cma_Chr20	4578844
CGGTAACGGGAGTGTCAGATTTCGAATGAGAAACAAGCCGATTAATAAGAATATCCAAAACCCACTTGCGAGCTCGATTATAGGACTTAACCCGAGAAGAT[A]TGAAGGATTTGGGAAGTGAGATTGCGGCGGAGGAGGCGCCAGAGTGGGCCGTAAGAGGCAGAGCTGATACTGTGTTGGTTACTGGTTAAGAGCTTGCTAA
>Marker524128	Cma_Chr20	3955488
TTTTGGTTATTCATAACAAAAATTTTAGACCAAATTATCACAAATAAGTTTCATATAACTTTCAACCATCCCGAACACAACTATTTCGTTACGAGTCACTC[G]AAGTGGGTTACCCAAACAATTAAACTTTGGATTTAATATAAATACAAACCTCATGCACAACACCATTAACAACCTCATGAACCAGCTTAGAAGGTCGACC
>Marker524889	Cma_Chr20	4103250
ACTCGATTCTCGTATCATGATACACACTAGCTAACAATTCACACCCTTAGAAAGAATGTTTTGTTTTTCTTTCCAACCGATGTTGGATCTCACAATTCACC[T]CCCTTGGAGGTGGCCTTATACCATAACAGCCCAAGCCCACCGCTAGCAAAAATTTTCCACTTTGGTCTATTACATATTGTTATCTGCTTTAGCCTATTAA
>Marker522198	Cma_Chr20	3311206
AATCAGTGTACTATACTATTTATTGCCGAAGGCTTACTATGGGACTAGCTGAACATGAGGGACTCCTTTCAATTAGGCTTAAGGTATACAATAAGCTGTTC[T]GACGTCTAACAATATAACGGTAAATTGTTAGATAATAAAGCAAAAGAATACAAGATATATTAGATATCAACCAGAATAACACAAATTGTCCCAAGAAAGT
>Marker521339	Cma_Chr20	2971122
ACCACCAGGAGTTTCTTGAACAATTCAAAACCAAACACAAACATGTAAAGGCATTGTTAATCATAACAGCACAATAAACGAACCAAATCATTTGTCCTCCT[C]TTTTAAGCAACTGGTGGGCGGAGCACATGATCCTGAGACGTGTCGACGGTTGCAGGCGGCAAGAATTGCCACATGGCAATGCCGGGATAACCAATGAAAG
>Marker531434	Cma_Chr20	6812227
CTGTCAACATATTTCACCAAGCTCAAAGCACTCTGGGATGAACTAGAAGCGTACCACACACCATTTACCTGTAATCAACGTCAAATACATATTGATCAACG[T]CGAAGAAGACAAGTTGATGCAATTGCTCATGGAGCTCAATGAGTCTTATAAAACGGTGAGATCTAACATATTGATGATGACTCCATTACCTCATGTGAGG
>Marker518763	Cma_Chr20	2005198
CTCGGCCGGCTTTTCGGCGGCTGGCTTCTTCTCGGCGGGTTTCTTATCTGCCTTTGGCGCCATCGAAATTTGCTGAGACAGACAACGGGCGGTGGAAAATT[C]GAGAATCGGATTCGAGATCGATGAACAACAAGATACTAATTGCTTAGAAGAACTAGCTCGGGCTCATCAATTTATACGAGCTTTCGCTATGTTTTGATTT
>Marker519871	Cma_Chr20	2410294
ATGATTTAAAGTTTTAGTATGGGAGACAAGATCGCAACTTGGGCAATGTATTATACGAGGTAAATGAATATAGAATCCAACAATATTGGTTTGTGATTTGT[A]CGTGGTGGATTTTTTAACGGGATTTAAATTTATGACTTTTAAAGCGATCGTGTATGTGACGTTATGTTCAAATTGTTCATTTCTTAGTTAACGTTTAAGA
>Marker524481	Cma_Chr20	4004780
TCGAGGATTATAATATGATTTGTGAACATTCTCAAATGTGGCTGCTAATACAGGTACGGGAGCTGGTCCTTTCACGAGATCTTAATCTAATCATTGAACCC[T]GGGAGGTCACTTATCGCCAATACTTGCTGTTTGGTTAATCGAGTGACGGGGGTAAAAACTAACGGGACGAAAAACTTCATTGTAATCGATGGAAGCATGG
>Marker514628	Cma_Chr20	156367
CGGCAGCTATTGCGTTTTCCATCACTTATGCCAAAGTTCTTTAAATCCCAGTTTGCTTGGGTATTCCTCGAGCTTGTTGGGGGTATCTTCTTCTTCCCCCC[T]TCTTGAAGAATTTCATAGTTTCTGTACTATTTTGTTGTTGACCCGAAATAAATTGAAAACCATCTGTTAGGGCCTTATGATTTCAGAACGTAGGGACCAG
>Marker514187	Cma_Chr20	37475
GTATCCTCAAGGAAGGATGTCCCACCACTTTCGTGAGATGCGTGAAGGTGATTTCTTGGCGGTGAAAGGTCCTAAGGTATTGCCAATATGTCCTACAACTG[T]CCACTACATTAGTAGAATTGAGATTTTCATTTTTTACTCTGTTAATTTGAACCTTGAACGGTTAACTTGGTCAGAGTGAATCTTAGGCTTGAGTATACCT
>Marker519674	Cma_Chr20	2353754
TGATGCTTTGTTTCATAATCATTTTACTAGCTTTTGTAACAGCCAAGCCTATCGATAATCATATATTGTTCTCTTTCGATTTTCCTTTTAGACTTCCACTC[T]CTTTATAATAAATGCTTCGTTTCTTTCTCTAACCGATATGTAATGTCACAATCCACCCTTTAGAGGCCCAACGTCCCCGCTGGCACATTGCCCCGTGTTT
>Marker528499	Cma_Chr20	4760653
ATTCTAGTGGTCTGTAAAGTTGAATTGTCTCTCTTTTTTCTTTCTCTCTCTCTCTTTGGCTTTTCTTAGCTCATCTTTTTTACCCTTCAAATTGTCTGATA[G]TCTATGGTAATGTTTCATATTCCGCTGACATTCTGCGATTGATGTTTGCTGAAGAGTAACCGTTCTGATGGTCGTTGGCGTTCACTTTTGTTAACTTTAA
>Marker514748	Cma_Chr20	213527
GACGTAATGATTTTGAAAAACACTACACGACAATCCACAGCGCATGTTGAGGGAGCAATCAAATGCAGCCATGCACGTCGCTCCAACGGCGTCTTGTCTTA[C]GAATATTTAAATGTAAATTGCATATATAAATGGTATAACTAGTGAAGAGAACTTTAATGCGATATTTATTTAGTTGAAAACGTCTAATAATATACTTAAT
>Marker520892	Cma_Chr20	2707966
CGGCGGCAGAAGCAAGAAGCAGAGAAAGCCTTGTGCTTTGATGTGAGATTCCATAGTAGTTGGAGATCGAGAACCATTTTATAAAGGTGATAAGACATCTC[T]TTTAATACGCACGAGGAAAAACTCAGAGAAAAAATCTTCAAGGAAATAATATTTGTTAACGATGAGATGAGCTTAGTAACAATATTTGTTGACGAGCTTA
>Marker535974	Cma_Chr20	8737116
GGAAGAGTTGATTCTAGAAGCTATCGTTATTTTTCTTGAAAGGTTTCTGATTTTAAAACATGTATCACACTGTCCTTTGATCCACAAATTTCAATTTCCAT[C]TGAGCTTTTTATATTGGTTTTACGTGTGGGCCAGCTGAGGTCTGGATCACATATTGTTCATGCTATGAGTTTGTGGTTTGCATATGATAGTTAATATTAA
>Marker514436	Cma_Chr20	115243
GCCGATTTACGACTGAACCCTACAATATAGATTTGACTGGTTTGTCTTTTAACTCAATGGGTTTTGTTTTGGGGCTGGTTTATTCTGCGCGTGACTACTTA[G]TGCTGCATTGATGTAGCTTGTTTTTGCTGGGTTTATTCTCTATTGGTCGACGAAGTATTAGCTTCAAGCTCGTCCTACAGATGTCTTTTGTGTAATCAGT
>Marker526357	Cma_Chr20	4391142
CTTCCTTGCCCTTGAATTCCAGAAATTCTCCTAGTATATATTTCCCTTTGAGCTCCAATCTGAAGAAAAGGGAAAATAAAAGTTCACACAAAAAGTATTAG[T]TTTTATTTTCTTCTATTTCTCTCTCTTCTTTACAACCTTCCGATCTTAAAGTTCAGATAACCAACTCTGCATGAAGGAATAAATTTGACCAGAATAATAA
>Marker519335	Cma_Chr20	2278737
TCAAGATTTTTAAAACGCGTTTGTTAGGGAGAGGTTTCCACACCTTTATAAAGAATGTTCTGTTTTCCTCCCAGCCGACGTAGAATCTCACAATTCTCCTT[A]TTCATGAGGCAGTAGAGCTGCCAGATTTTCAACCTTAAAGTCCCTGAAGTGTACAAATATGTCCGACCACAGGCATAACAGTTTATGGGTGTAACTATAA
>Marker521974	Cma_Chr20	3087392
TCATTCATAGCCTGAATTAAATCTGCCGTCATAGCAAATATTGGTGTGTGCCAATGGACCTTATTATCCTCATTTGACACTTCTCCAGATGAAATTTTCGC[T]GTTCACCCCACTTTCTACAGCACGGACCCGTCTTGTAGCTTCATACCTGCATATAATATTCGACACGCATCATGATTACAGCAAGTCAACCTATTGTAGT
>Marker523523	Cma_Chr20	3681006
AATTATGGGTTTACCTCCTTGATTTCACTTTAAAATTTTGTTTGATAGATTTCTAAAATTAGTTTAATAAATTTTGAAATTTTCAAAAAATAATTCATTAC[T]CGTCATAATTGTCACACAATTAAACTCCATATATATTTTTCAAGCCGACTTTGTGGCTTCGTCGGATCTTAGATAAGGTTTGTCTTCGCCAATCGAACAT
>Marker529233	Cma_Chr20	4840628
CTTGAGAATGCATGTTTATTTTACATGAATTATGTATCATGATTCTAGATAATTAATGTGTGCACACCCATTTAATCCTACTGAATTAGTATCGTGTTAAA[G]ACTAGGGACTTGTGGTTAGGTTGATTAATTACCTTTCGAACTACATTTTCCCTACAAGCCTAACAGAACACTCTCACTTACAAACCACCTTATTAGTGTT
>Marker521463	Cma_Chr20	2990989
ACTTTGTGAGTGAATTATCTTTCATTTTCCAATACATTTGTGTTCTATCATGCCCATTTTTCAGTTTGGATTCGACTGAAATTTGTTGGGTACACATCCAT[G]AGCACGAGGAATTAGAATGGGACAATTGAATGATTTGGAACTTAGTTATTTTAAGGAATAACAAAACATACATATTGGGATCGTAATGTTACCTTTTTAA
>Marker521737	Cma_Chr20	3017398
TTTAAGAATTTAGTCAACAATAATTCAAGCTTAAGCTTGTTCAATCAAAAACAAATTTGGGAAAATTTAGGTACACTATGAACATAAAACTAAAATCAACG[C]ATCGTTGTTGTGGTTGAAGTTGGGAGGAAAATAATTGTCAATCTCATGGGTCCTCAAATCTTGGACGGATCTTTTTTTTGTAAAGCTTTTTAAATTGTTA
>Marker527459	Cma_Chr20	4616413
TGTGTGTGAACCAAATGGCGTCGGCTCTATTTCGTTTAATCGCGTCGTTAGGACGAAATCTCATCGTTTCAAATACATTTGGATCATTTGCTTTACTAACA[C]GTTCTTGTTTTGGGTGGATTCATCTTATCTCGAGGTTTGATTCCAGTAACCAATGTGTTTTCAATGCCATTTCATCAGAAAAATTACTGATATACACAAC
>Marker536595	Cma_Chr20	8838560
ATATCATAATCAAAGAAAATGTCCTCTTAAATAGGAGGAAAAACTCTTTACAAATAAGGGCATTATCTACTATAAAGATGAATTCTAATACAATAAATACA[G]AAGAGATTCCTAATTTTTTTCCTTTAAAAAAAGAAATAACGAACACTCCCTCTTAAGCTTTTAAAGATATCTTTTCATTATAGCTTGTTTACTAGTTTGT
>Marker514747	Cma_Chr20	213478
AATAAAATATCAGAAAAAGGAAGGAAAAGACGTGAAAATATCCGGAGTTGACGTAATGATTTTGAAAAACACTACACGACAATCCACAGCGCATGTTGAGG[A]GAGCAATCAAATGCAGCCATGCACGTCGCTCCAACGGCGTCTTGTCTTAGAATATTTAAATGTAAATTGCATATATAAATGGTATAACTAGTGAAGAGAA
>Marker533058	Cma_Chr20	7682463
TATAGAATTAGGCCCGAACTTCCTAGGAATTGGAACAGTAGGTTGCTTACTGAGTAATTTATACTCACCCCATGTCTCATTTCTTTTTCCAGTGTTCACTA[G]ACTGTTGGTCGCAGTCAGAAAGCGTTTGAGAGCTGTGTGGTCACATAGGAGGTTGCTTACAAAATGTTTCTTTAGCTGATAATATACCGAGATGACAGTT
>Marker521502	Cma_Chr20	2995714
GTAACTCAAGTGGCTTTGAAGTTTTGTTAGCCTTCCTTAATCATATTTAGATATTATGGTAGTTTACTATGTTTTTAGGGGTGTTTAGGCAGTTTAAATCT[C]CATCCCTTGTTCTCCCCCGATAACCTATAATCCTGCTCCGAAAAGGGAAAAAAGAAAAAAAAGTTCAAATCTTAGTAATGTAAGGTTCAACCCTTTATTT
>Marker514158	Cma_Chr20	27503
AGGAATCCAATCATTTAATGACCAACAATGATAAGGGTTAAGTTATCGGCAATTGGTTTTGAACAAAGACAAACTGTGCACACGTGAATATGATATGAATA[G]GGTTATTACTAAGAAAGAGATAGCAAAAGAGGATAAACTGATGAGAAAAGTTATATTCCTCTGCACGCGGCTGCCTACACTTAGTATGCAAAGGTGACCA
>Marker519358	Cma_Chr20	2281745
AAAGAGATCCACAAAATTCAATTAAACTCATCAAGTAACCATATACGAAGAGGAAATTGAGTCAATTTAACAACAGAGTAACTAACAAATAATAAATTAAC[T]CATTAAGTTATTGAATATTTTAAATAAATCCTGAAATTCAAAGACCTAAAATTCCTAATCGAATACCTCGCTCGGGTCGAGTGAACCAAAAACCTAAATC
>Marker520193	Cma_Chr20	2525060
CCCCACTGCCTCCATTGACAGCAGTAAAAGGATTACAGAGCCTTGCTCCACGAGGAAACAGTCTAAGAGGCTAGATTCCTTTCGAGAAGAGGAAGAGGACG[A]TGATCAAGATCGAAGAAAGTTGAGTTCAGACGTTCAATTTTCATAATAGACTCTCAAGGTGGCACACTATTTAGCCACTATTTCTGTGAATCTTTGTTGA
>Marker525638	Cma_Chr20	4260901
CCGAATCGTGAAAACAAAAGAAGCAATTCTCATAGTATCAACTAGCGAACTGAGAATAGACCGAACCGTGAAAACAAAAAGAGCGATTCTCGTAGTAGTAA[G]CAGCTAGTGAACCGAGAATATGCTGAACCGCAAAAAGAAAACAAGTTGAGGTATTCATCAGTTGAATTGGAATGAGTTAGATCGAGTTGTTTTGGTCGTT
>Marker531588	Cma_Chr20	6871205
AAACTTTTAAGAGACCCATTTATGACTTGAGGGTAAGTAGGCAAGATCACATAAGGAAATTAGAACGTGTTTAAGGTACGAACTCTAAGAAATTAGGAAGT[G]TTTGAAATAAGGTTGAATGTTCTATCTAAGTTATTCCAACATTAATACCCACACGAGATCTGAGCCTTGAATCTACTTGAATTTTTTTAGATTATGGCCG
>Marker536596	Cma_Chr20	8838752
CTAGTTTGTCGAACTGTAGCTTCAGAAGTCCCTTAGTCAGAACATCAGCAATTTGCTCTATAGTTGGATGATAAGGAATACATATTATACATCAATTTTCC[T]TTTCTATGGAATGTTTATCTACCTCAATGTATTTTGTTCTATCATGAAGGACTAGATTATGAGCGGTAGAGATATCTGCCTTATTGCCATAATAAATATG
>Marker524282	Cma_Chr20	3973724
TGATTCCATCTCGCATCTTGGGATTATTCACTGTTAAGGTCAAACAACCAAATTGATTCGGTCTCATAGCTTGAAATTATTGTTGTTAAGGTCAAACTATA[C]GTTTGACTATAGCGTATGCAGTAGAAACGTCTTGAATTTTTTGTTCGTAGAGATATATCTCGTTGAGAAACGAAGAGGAAATGTTTACGGAATCTCGAAA
>Marker535223	Cma_Chr20	8573327
ACGTTCATATTGATCGAGAGAAAAGAGATGAACTTGATGTTAAGGTTATTAAGTGATACTTCATAGGTCATGGTTCTGACATGCTTAGGTACACGTTTTTG[T]GATGGCAAAGAAATCTCGAGGTATTGTGACGTGACATTTAATGAGAATGTCATGTACTTATAAAGAGAAAAATTCAAAGACTACGAAGCAAGTAGAATTT
>Marker521913	Cma_Chr20	3072021
TGGAATTATGCTGATCAGAGGGATTCGAACGAGAATCCTGTTGCGATATTGTACTCCCATTGGATGAGAAAGTGACAGTCGACGTCGAGTTGTGAGCTGCA[G]TAGCCTTGGCTACCAGAGGACGACTCCAGAGTGCAGAACCGATCACCGATGTCATCGACATTGAGCTGAGCTCTTTGGTTGCCAGCACTAGAACATAATT
>Marker534925	Cma_Chr20	8534928
CATTATAAGGCAAAAAAAAAAAAAAAAAAAAACAATCATTATGTTGATCATAATGTTGCAACGGTCGCTATACCTAACGGAGTTTGACATAAACAACTCCC[T]AGAGAATACTCATCCAACCATGAAAGGGGACAAGGAGGTGTGCGAATAGACTGGTGAGTCCATACTCACACGTGTGGACCGTGTGTAGAACAGTAAATAC
>Marker518638	Cma_Chr20	1986183
ACCTATGTTGATACTAACAACTACCAATGTTTTATCGTATGAGGTACCATGTTTTATTTGACTAAAACTTCCATCTATCGCCAATTAGTTACTCTTAGTTG[T]CGCTCTCTTAATGCGTGTCCACTTGGTTTAGCTCGACAGCGCGCATGTAGATGGTGGTCGTTATTAGTTGGATTGTGCGTGAATTTGTGGGCTTCTCTTA
>Marker514208	Cma_Chr20	43059
ATTTATATCAGCGTATTTGAATAATATTACCGTTCAGTATTCAATATTTAATATTCCATCAAATTTTAGGCATTCAATTCTAGTAGACTCAATTATTTAAA[G]GATATTTATATTCTTTGATATCCATATTTAGAACAAAAAATAGGACGAGAATGATTGTGGTTGAGGAAAATAATAGAAATAAATTCCCTTATGGGTCAAG
>Marker525154	Cma_Chr20	4151157
CTCAGAATCTTTTGAGTGCCGTAGAGAAATGATAGCAAATACTTCATGAGACAGAATCTGAATAGTATAATTCAGTACTGCAAGGAAATGTTATGACACAG[C]CACGAGGCCCGACTCATTCTTCGTTGCAGTCCAAGAAGAAATTTGGTTGGTACAATTTTCAGTCTCCATTCGCCCATCTTCTTAATCTTATAACCAAACA
>Marker519481	Cma_Chr20	2307568
TCAAAGTCATCGTTTTCCACTCTCAGCTTCCCCCAATTTAAATCCCTCTCAGATTCTTCCTTCAAATCTACACTCTCTTCCCCTGCCTTCAGAAAACCACC[A]ATGGCCGGAGGTGGCGCCGGAAGGTCCTTGGAAGAGACGCCGACGTGGGCCGTCGCTGTCGTTTGTTTCGTTCTGGTTCTGATTTCCATAATCATCGAAC
>Marker535414	Cma_Chr20	8600318
CAAGACTGACAATATCTGTTATTAGTGGCCTAAGGCTGTTACACAGTGATACTCTAATACCAAATGATATGAAATCACTACAAGGGAAGTAACATTCAAAT[C]TATCTTGTTGATCGAATATCTCTCAAGACAAGAACACTTGTTTGAGATTCAAATCACTCCACAAGCAAGATTGACCATGTTGAGCTTGAATGATTCTACA
>Marker514629	Cma_Chr20	156611
AACTATTGTACACATTTTAGCTTTTATATTTCTCCGTGTTGTGAGACGTTAGTTCTATCCAATTAAGAGCGAGTAAGTTTCCTCTCTTTCTCTGCAACATG[T]AGAAGGTTGTGGCGTCTGTCTATTATTTCATGTTAAACATTTTGTGTGACCAGACTACTGTTTGGACTGATTTTATGGGTTTATTGTACTCTAATTGAAC
>Marker525824	Cma_Chr20	4292636
TCCATCAATAGTCTCGAAAATCACTAATGCTGAAACTGTTTAGCATTTAGAGGATGGAAAGATTTAACAAATAGCACTGGGTTAAGGATACAAAATCCTGC[A]AAATGTTGCTATAGCAGATTTTGTACTCTAAAAGTGTACAACTTGTATTGCAAGGTATATCCATTGATAAAGATATATAAATGGAAATACGGAAATCCAT
>Marker520388	Cma_Chr20	2550887
GCTAGGAGGGGTCTAGTCTAATGCGAAATATTCATAAACACCGTTTCAACTTTCACACAACCATCAGCCAAATCAAAGAGAGAATATCAAGATCATATGAA[C]AACTAAGACTAGAAAGAAGAGGAAAAACCATCCACAGCATAATAACAATTTCTTACAGAGTCTCAATGTAATACATCTATTTTTCATTGTCGACATACAA
>Marker514182	Cma_Chr20	35312
GACGATTCAGCTTCTGCAATTTGCAGCATCAACCCCACTATATCCACTAATTGCCGCCTTAAAAACCTCGCCTCCATCCCGGCCAATTCGATCAGCAGTTG[C]AAGTACCTCTTGCGCGGTGCCTCCTGCCCGTTATTCAACGACTCCATTAGTGTCCGCGTAATCGGTCGCAGCAAATCCTGAAACCTGTCACGATCAGCAG
>Marker522897	Cma_Chr20	3454317
GATGTGAGATCTTACAATCAACCTCCCCTTGAGGGCCTAATGTCCTCACTGGCACACCGTTAGGTGCCTCGCTCTGATACGATTTGTAACAGTCCAAGCCA[C]ACCGCTAACTGATATTGTTCGCTTTGGCTCATTACATATCATCGCCAGCCTGATAGTTTTAAAACATGCCTGCTAGGGAGAAGTTTCCACACCCCTATCA
>Marker532665	Cma_Chr20	7441809
CCAGAGCAATTATGCCGTCGTCGATTACCTCCGTGGATTTGGGAAGCTCTTCCTCGAGTTCGACACTCACCGAAGCAGTTATTCCATCGTCGATTACCTCC[T]GTGGATTTGGAATCGGAATTAGGGACGTCAGGTAGGACTGGATGCAGTCACCATGAAAAGAGTCGGCTCGTCCTCCTCGGTGGAGCCCACATGGGCCTTC
>Marker533285	Cma_Chr20	7811734
TGACCAACTTCAAGGAGCAGTGGTGTTCTAAAAAATTGATCTTCGCTCGGGATATAACAAGATAAAAGTTAAGAAAGAAGACATACCCAAGATAACATTTC[T]AGACTCTTACCAGCGTTATGAGTTTGTAATAATGTCCTTCAGGTTGACTAACATACCTGTAGTATTCATGGAACTGATGAATCAAGTGTTTTAGGAATTT
>Marker526872	Cma_Chr20	4486607
CATCTACCAAGCAGTCCCGGAGGATGTCCTTCTCATGTTGGTAGAGAAGGACTCGACAAAGGCAGTATGGGAGATGTTGCAAATAATACATGTGGGTGTGA[G]AACGTGTCAAGGAAGCAAAGATGCATATCCTGTAAAGTGAGTTAGAGGCTATTTGAATGAAGAATGGTGAGTAAATAGACGACTTTGCTATGAAGTTAAC
>Marker514388	Cma_Chr20	106328
GGAAACAATTTAACTTCTTATACCATAGTCAGCAACGAGAAAAGTCAATATCCTATACTTATTCGATCTATTCAAAGCAGCCAATTATAATGTCAAAAAAA[G]CTTAAATATTCACAACTGTTGGGCCATTAGAAGAACTATTAGGAGAATGATAGTTAGATAACCATATCTGCTACTGACCTTTACCATGGTGTCCCGCATG
>Marker525634	Cma_Chr20	4260628
TTCGATCGAGCTCCAGCCCTAACGTATTTATTATTGTCCCATCAATCTTGAGGTCTTCCTCAAGGTGGTCCACTTTCTTCCTACCTATTTGGTTTGCGTGG[T]TCGAGACCTATCTCTTCCCATAATTGAGAGACTACGATTAGGTAGTTGTCTGACGCAACATAAATTTTATAAGTAGGTGAGAGACAACTTAGCGAATTGA
>Marker526678	Cma_Chr20	4463413
ATTGGAACACAATGATATTAGGATACAGCAATATGGGGGAGAAAGAAAAATGTATAGACTTTTTCAGGGAGATGTACCTCTTAGGCATAGAACCTGATTTG[A]AATAGTTTAGTTTCAGTCATTTCTTCATGTTTACCAGTCGGAGCTGTGAATATTGGTCGGTCTGTCCACTGCTATGCGATTAAAAACTCGATCATTGACA
>Marker521753	Cma_Chr20	3018644
TATCGAGATTAATTGGGTCTAGTGGGTGCTTCTAAAATGATACGATATTGTCCACTTTGAGTATAAGTAGTCTTATGGAATTTCTTTTGGTGTCTCGTACT[C]GATGGATGAAGATAGTGTTCCTTACTTATAAACCCATAATCAACCCTTTAATTGAGTCTCGACTCATGTTTTAGAGCCTTCGAATAAAGTATATCATTTG
>Marker528783	Cma_Chr20	4797587
ATATTCAATTTCGAGAGAGTCTGTACATACTAATTACTATTATGATTTAAATCTGTAATCGATAGGGTTAGTACACGCTAATTGCCACTGAACTATGATAA[G]ATGTTCGAGTTCAAAAACGTATAAGTAGTAATATCTAAATTTTTTTTGGTAAATAATATAAATTGAACCGAACTTCATAAATATAAAAATGACTTCTAAA
>Marker523284	Cma_Chr20	3572854
CGGAGATCGCGTGGCATGAAACGGCGTGCATTTTGTGTTTTTGGTCTTTGCCAAAAGAGAACATAACTGAAGATAAGAGCAGAGTGAAAGAGAGGAGATCT[C]AGTGGTACAGGTCGCATTGGTCGATGTCGTGTACCCATCCATCCAACTGTTCAATGAAACGATAACCCACTATCTGGACGGTCGTGATCTCATCTTCATC
>Marker522597	Cma_Chr20	3405718
CTGGATGATGAGAAGAGTAGGGATGTTTATGAGGTTTTGCAAGACCTCTACGGTCAGCGTCTTAATGAAGCTAGGTCTTGTCGACTTTCTGTACACGTCAC[T]GCAGAAGGATGCAAAACACTTGCTATCACAACCAGAAAATAAAAGCAATTTAGAGTTCCTAATGTTTCAATCCGAGATCCATGATAGTTACTCAACATTT
>Marker520920	Cma_Chr20	2712209
TGGTCCATTACGTATCACTGTCAAGAACGATGTCCACGTGAACGATCGAAAAAATGTTTTAGTTTCCTCGTGTTCTTGCTAGCACACCATTCGAGACTTGA[G]CTCTTATATCATTCGTAGGAGCCTAAGCTCACCTCTAACGGATGTTCCCTGTAGGCTTTTCTGTTGGGGTTTCCCTCGAAAAGAGTTAAATAGTATGTTA
>Marker526602	Cma_Chr20	4453620
TATGCACTTCTTGTTCTTGCGAGCACTTCATGAAATTTAGACTCTTTAAGCTCTTGTCCAGACGTATGTTCCACGTGCTTTGTGCTTGTCGTAAACCGTAG[A]AAGGCCTTTGACAACTTGTACACTTTGTGCTCTTCAACTTTGATGACGAACCCTTCTGGTTGGGCAACATACACTTCTTCTTGGAGTTCACCTTTAAGGA
>Marker525562	Cma_Chr20	4248677
ATATGGTAAAAGAATGATGATAATGGATTGTTTATTTCCACAATTAACAGTTGACAAGATATTTCAAGAGAGTATTTGCAAATGAACACAAAATTCTCTGA[G]TTTATTATATATATGATATCTCACAACTCAGGATGAAATAATGGTCATCTTACTTCGAAAATTCTTCTCAGAGAACCTAAAAAATATGAACGAATTAGTG
>Marker534989	Cma_Chr20	8541758
TATCAGAGCAAGGTTAATCCACCGGTGGAATATCATTGAGGAGGAGCCAAGTTTATCAAAACCAAGTTTATAAGGTCAATTGGTTAGAACATCGTGCTAAC[T]AGCACACAGGTCTCTAAGTTAACAAGGTAGAAGAAAATGCACCAAAGCATGAAAAAATATACACGTCATGGAATTCATCCTGGATAGGCTCATGCACTCC
>Marker514212	Cma_Chr20	43318
CACTTGAGTTAAATTTTAAACAGAGTTTGAGCAATTTGTTAATAATTTTAATCCAACTAAGCTAATTAATTAATATAAGTAATCTCAACCTAATTATTATT[A]ATGTTGATTCAATATTTGGCCACGTATTAAATTACTTGGTATTTACAATGATGTTTACTGTGTTAATTGTAACAAGATTTGAATATACTCTTACTACTCT
>Marker525555	Cma_Chr20	4247977
TAGCTTTCAACTCTCATTTCCAATTGGAGAGGTCTTTTGAAATTCTCTTAACTGAGGGTTTCCTCTTTCTTTTGTAATTTCATACTACCAATAAAGCAATC[T]TCAAAGCAGTATGTTAACATGATGTGCAGCAAGAACAAACGAAGCTAACACGATGAATAGCAAGAATAACAATACAACAGAAGGAAAATGAAGTTTGTTT
>Marker521387	Cma_Chr20	2980155
CTCCTGCTGATGGACGAGAGGCCCAGTTACTTCTCTTGGCCCAACTTTGTGACATGATGCTTCAACCCTTTACATTCTTATTTCTTGCTTAAGGCATAGGG[T]TAATAGCCAGTGGGGAATGCCTTGGGATACCAAATTTGAAAACTGTAGCATGTTTGTCCTGTAAGGTATGTTGCACGTGAGAGAGGCTTTGCACATCAGT
>Marker519673	Cma_Chr20	2353733
GATATTCCAAAAGTGACACGTTGATGCTTTGTTTCATAATCATTTTACTAGCTTTTGTAACAGCCAAGCCTATCGATAATCATATATTGTTCTCTTTCGAT[C]TTTCCTTTTAGACTTCCACTCCTTTATAATAAATGCTTCGTTTCTTTCTCTAACCGATATGTAATGTCACAATCCACCCTTTAGAGGCCCAACGTCCCCG
>Marker521504	Cma_Chr20	2995773
TAGTTTACTATGTTTTTAGGGGTGTTTAGGCAGTTTAAATCTCATCCCTTGTTCTCCCCCGATAACCTATAATCCTGCTCCGAAAAGGGAAAAAAGAAAAA[G]AAAGTTCAAATCTTAGTAATGTAAGGTTCAACCCTTTATTTCAATTTATAACAAGCTCAAGATCATTATAGCAACAGGACCAACCCAATGCCCAAATAGA
>Marker524945	Cma_Chr20	4117370
TATATAAAAGTAAACTATAATAGAGGGCTAAATATTCTCAATCATATCATATATTTGATTGTTATAAAAAGTCAAATATAATATATATCTATGTAAACCGG[T]AATGAAAGTACAGTGGATATCTTCAATCATATCAGATATTTGACTGTAATAGTAATGAAGTCTAAATATCAGTCAAATATCTTCAATCATATCAGATATT
>Marker529399	Cma_Chr20	4863101
ACTCATAACTACAGCAGCATAAGTAGTCAGTCGCCCAAATGCTATTAGTCCTTTTATATCTTTATGAAGGCCCTCAAGAAACCTATCCACCTTCCTCGTTC[T]CTTTGTCAATCTGATCAAGAGTAAAGCAAGAAAATTCAACATGCCCCCTCTCATATTGTGTCACTGGCGTGTTCCCTTGAGTAGTAACGAAAACTCCACT
>Marker514147	Cma_Chr20	25050
GTTTGATGGTGAAAAAAGAAGATACCACTTGGCTTTGACATTTTAGGTATGGTCATCTACACTTCAAAGGATTAAAGATGTTGTCCTCAAAAAAGATGGTA[G]CTGGGTTGCCAGATATTACTCCACCAACGGAAATTTGCGAGAGCTGTGTAGTAGCAAAACATGAAAGATTTAAATTGGATGAGCGCACATTTGGAACTTC
>Marker519892	Cma_Chr20	2414800
TGTTGTATAACTGACGCTACAATTGAGCCGGCCAATATCACTATACATCATTGCTTTCTTACTTTCTCTAGGGCCGAATCTGATGAAAAGAATGCAGAATA[T]TGAATAAAGGGGAAAGCTCTTAATTCATGCACAAAAAACTGCAAAACAGTAGCAAAATACTAAAACGATAAAAGGAAAGGAACACAAGTTTATCAAATGG
>Marker524383	Cma_Chr20	3989669
CTGAGTCGGGATCTGAAGCTGAAGAGATCGCTTCTCCCAACGCAATGAAGAACTATTCTCATCTCCGTTTGACTCCTGTTCGAGAAGAAGTAAGTTTTCAC[A]TTGTTAATAGATCTATGTGGTTGCTAGGGAATAAATGTTGGTTTTAGTTGTGATTATGAGCATCCTACTGTCCCTTCTCTTTTTACATATCAACTTGTGT
>Marker514211	Cma_Chr20	43299
TAAAATTTATTACCTTCTTCACTTGAGTTAAATTTTAAACAGAGTTTGAGCAATTTGTTAATAATTTTAATCCAACTAAGCTAATTAATTAATATAAGTAA[T]TCTCAACCTAATTATTATTATGTTGATTCAATATTTGGCCACGTATTAAATTACTTGGTATTTACAATGATGTTTACTGTGTTAATTGTAACAAGATTTG
>Marker525048	Cma_Chr20	4132000
ACTACTTGAAACAAAAGAAGTTGTATTTATCAAATTGTATTGCAGGTTGCACAACAAAGTGCTGCTAGGAAATTAACAGATGGCTATGAAAAAGACATAGA[C]ACAGTTTGTGAATATGAAGATTAATGATCAAACAAACACCCATATTAAGGAAGTTGATGATGGCCATCAGAAGATGAGTAAGAATCATATGCATGTTCAT
>Marker533060	Cma_Chr20	7682728
AATTGTTGAGAAGTTTAGGTACCCACAATTAAAAAAAATTAAAAAAAATTAAAAAAGAAAAATTATAGTAAAATTTCGAAGGTTAAAAAGGTAATTTTATT[A]ATCTCCCACGATTCTAAATCTGTGAATGACCGCGGTGGACCTTGACGACGACGGGGGAATGGGTTGCTGGTGAATTGGGTGATTGCTGGTGGCAATTTTT
>Marker520958	Cma_Chr20	2721309
GGATTTAGCTTTCTGTTGGCTACCCTTGTTCTAAATTTAATTGTTTACTTTTTCCACAGTCGAATTTAGTTGTCTGGAGGTTAACCATTGATCCAAATTTG[C]AAGGGTTAATTTTGCCAATGATGACTTAATCCATCTTGTCTGAGACGTTGTGGAGCCAAGCCCCTGTTTCAGGGAGAACCTACTTGGTGAAACTATGTTC
>Marker529234	Cma_Chr20	4840665
CATGATTCTAGATAATTAATGTGTGCACACCCATTTAATCCTACTGAATTAGTATCGTGTTAAAACTAGGGACTTGTGGTTAGGTTGATTAATTACCTTTC[A]GAACTACATTTTCCCTACAAGCCTAACAGAACACTCTCACTTACAAACCACCTTATTAGTGTTCTTATACTACTAGATGTGTGAATGGTGTCAATAGCTT
>Marker514818	Cma_Chr20	227751
CTTCGGTTAGTATACTTAAAACGTGTAAATTGATTTCAAGGAGTGAAAATTAAAGTGGGTAATCTTACTTGTAGGTGCCCAATATTTGCTACCATTGAGCG[A]GGAGAATCCTTTTGTGGTGCTGTGATGTCCCACATTGATTGGAGAGGAGAACAAATCATCATTTAAAGCTTTGAGAGAAAGCCCGAAAAGGAAAGCTTAA
>Marker519415	Cma_Chr20	2294541
AGAGGAGAACAAAACATTTTTTATAAGGGTGTGAAAATCTCTCTCTAACAGACGCGTTTTAAAACTTTGAGTGGAAGCTTAGAAGGGAAAGCCAAAAGATG[C]ACAATATCTGCTAGTGGGGCTTGGGCAGTTACAAATGATATCAGAGTCAGACACCGGACGGTGTGTCAGCGAGGACGCTGGGCCTCCAAGGGGGGGGTGG
>Marker526677	Cma_Chr20	4463362
TCTTACGTACGGCAGATAAGATCTTCCATAGCTTCCATAAAAGCAGTGAAGATTGGAACACAATGATATTAGGATACAGCAATATGGGGGAGAAAGAAAAA[G]TGTATAGACTTTTTCAGGGAGATGTACCTCTTAGGCATAGAACCTGATTTGAATAGTTTAGTTTCAGTCATTTCTTCATGTTTACCAGTCGGAGCTGTGA
>Marker514154	Cma_Chr20	26783
ATTTTTAGGATATATTGTTATTTAAATATGCTAATTGAATGACAAACTACAATCGGGTCTTAGGCGTAAATATTTTCTTTCCCTTTGTTTCCATTATTTTT[G]TTCTTTCAATAGTTTTTCTTCGGCCATTTGTTACTCCGTCGATTATTTTCTCTCGATTGTTAGAAGTCAACATATCCAACCATTTGATTAAGTTAATTAT
>Marker514662	Cma_Chr20	198626
ACTTCTAACCTGCCGCTTTTTGTTAGGGTGACAACAAATCCTTTCTTGTTTGCAAAAAAAAGATGGCAACGTCTCCTGAAATGTTGTGTTGCTTCTGCCCC[A]CCACCTATTAGAGAATTCCTTGAAATTGTGGTGAACATGAAATTTGATGAAGAGCCCAATTATTCTAAGCTAATATCTCTATTTGAGGGTTTTATTGGAC
>Marker535334	Cma_Chr20	8594735
ATTCGACCCTATTGTGCTATTGGTGATCTTTTAACAATATTGTCTTAAATATTGAAAATGGTGCTTAGCTTACGTAAGCTTCGGTGTTGCAAGTTGGTCTG[A]ATGCCTCACCCCGTCTCCCTAGTCAACGGACTACCGTCAACTTGTGGCATTGTTCGATTATTTATTGGTCGAATTTGAATTGAAAACCTATTATCCCACT
>Marker520918	Cma_Chr20	2712174
TTACGAATCACTGTTAACCTCACAATTTTAAACCATGGTCCATTACGTATCACTGTCAAGAACGATGTCCACGTGAACGATCGAAAAAATGTTTTAGTTTC[T]CTCGTGTTCTTGCTAGCACACCATTCGAGACTTGACTCTTATATCATTCGTAGGAGCCTAAGCTCACCTCTAACGGATGTTCCCTGTAGGCTTTTCTGTT
>Marker521171	Cma_Chr20	2907407
CAATAAGTCCACTTGGACGTATGGTAATGGTGATGTGGCTTTTCTTATTGATGGTTATCACGTCAAGCTACACAGCCAGTCTCACTTCAATCCTTACAGTA[T]CAGCAGCTTTCATCTCCCATTAAAGGACTTGAGGACTTGATTACTAAGGAACAGCCAATTGGGTACCAGGTAGGATCGTTCGCGTTTAGCTATCTAACCG
>Marker526873	Cma_Chr20	4486652
GAAGGACTCGACAAAGGCAGTATGGGAGATGTTGCAAATAATACATGTGGGTGTGAAACGTGTCAAGGAAGCAAAGATGCATATCCTGTAAAGTGAGTTAG[A]AGGCTATTTGAATGAAGAATGGTGAGTAAATAGACGACTTTGCTATGAAGTTAACGATGATCATTAGTAACATCCATTCGTTAAGCGACAAGGTGGAGGA
>Marker526914	Cma_Chr20	4490902
GTCGGCCATCACACCTCACTTGGTCATGCCATCGAGAACGGGCCCACGTGTCGCTCATCTCATTGAGGCATCCCGAACATCCATCCATCTGAGTTCTATCA[G]AGGTATTGGTCATCCCGTGCACATACCATGTCATTTACGGATACCGTACCAGATAGCAGGTACATATATCAACCTCTGACACGTTGGCTAGGGCGCATTA
>Marker521176	Cma_Chr20	2908893
TGTGGGTTGTAAGTGTAACTTTGTAGCTCAGAGTTTGGTATCCACACCTAAGTAAACGAGGGGTCCATCAATGAATTAAGGCCACATTATGAGTGAAGGAA[G]GGGTTCATGACGACCACATGATCTTGAAAGTGATTGTTAAGAAAAACTAAATAGGAAGTTATTACTCCTACTAATAATATGCAACAGCTCAACCGAAGAC
>Marker536071	Cma_Chr20	8746560
GAGATGGTAATGAGGGCCGTCTATTTCCTCAATCGGTCGCCAACCCGAAGCCTCAACAGGAAGATGCCATATGAGGTCTAGTAAAACAAAAAGCCAGTGGT[C]ACATCACTTTCGAGTGTTCGGCTGCGTCGCATACATGAAGGTAGCGCATCCCCACCTCGCCAAGCTCGATCCTAGGGAGTTGAAGGTCGTCTTCATCGGC
>Marker519490	Cma_Chr20	2310756
TTGGGGTGAGGAGAGGAATGGTGAGGGGGTATTATCGTAAAAACGGAAGGAAAATGGTTGAGATTTGTAGAATAATTTATTGTTGGTTGATGTAAATGAAT[A]GGTACATTTTAATTTTAGTTTGTGGCCCATAATTAATAAATTGATTAATATATATATACTTTTAAATGTTGAATGTGAATTGGGTTTTTGACTTTGGAAA
>Marker520364	Cma_Chr20	2547248
GAATGGAAGGAAATGCTCAACAGAAATCAAATCAAGGCTCAACAAAATGTTAGATATGCTATACCAACTCTATACAGTGAACAATGCTCAATTGATAAGAA[G]CATCTTCCAAATTTTTCGCCGACAATATGTTTGATGGAAACAAATATATCAGATATTCTGACTGACTTTGAGAACCTTATGAAAACAGCTATATTGAACA
>Marker532666	Cma_Chr20	7441885
AGTTATTCCATCGTCGATTACCTCCGTGGATTTGGAATCGGAATTAGGGACGTCAGGTAGGACTGGATGCAGTCACCATGAAAAGAGTCGGCTCGTCCTCC[T]TCGGTGGAGCCCACATGGGCCTTCTCCACCATCTCCTTATTTCTGAGCTTTTGCTCCAGCAACTCTTGCTCAGGTGACCTCTCTTTCCACAGTACGAGCA
>Marker521156	Cma_Chr20	2894886
ATCGTATAAAGATACGATGACATGTTTCTTTTACTGTCAATGGGACTCGAATAATTCCCTCTGATAACACGGTCCAATCCTCCATGACTTGTTCTTCTTGC[T]CTTCCTTTGTACTTATTCCTGACCTACATCTTTTATCTGTTCACAGTTTACTATTGACGCTTTTATGTTCATTAGGAGCTCTATACAATAATTGTTAGTA
>Marker519298	Cma_Chr20	2276281
ACTCTTGAGCCAACCATGATCATATGCAAATTCATCTTCACGAATAATAGATTGGTCCTTCTGTGATTCATATCTGCACCATGACAATCAACCATATGATA[C]TCAGAACTCAGATGCTGAAACCGTTATTATAATGAAACGCGACAGGCATCGTTCGAGCGAGAAAGAACTCGTGGCGAAGTATAGAAAACAGGGTTCAAAG
>Marker524455	Cma_Chr20	4000594
TTAAGGCCAATAATAATTTGAAAGTTTTGGAGCATTTGAGGAAGTTGGGTTGTGGGGCTGTGCTTGTTAGTGGAAATGAGCTTCGGTTGGCTCTTCATGCC[T]GGTTTTGATCCCACCAGGTGAAACTTCCCTAGTCCTTTATTACCGAATTTGAGATTATAAGAGCTATTTGTTATGAGAAATTAACTGGATGTGGGTTTCA
>Marker528782	Cma_Chr20	4797579
TATTAAGAATATTCAATTTCGAGAGAGTCTGTACATACTAATTACTATTATGATTTAAATCTGTAATCGATAGGGTTAGTACACGCTAATTGCCACTGAAC[T]TATGATAAATGTTCGAGTTCAAAAACGTATAAGTAGTAATATCTAAATTTTTTTTGGTAAATAATATAAATTGAACCGAACTTCATAAATATAAAAATGA
>Marker521389	Cma_Chr20	2980327
TGCACGTGAGAGAGGCTTTGCACATCAGTGGCACGATCTGTCATTGGGGCAAACCAACCTTCCTCTAAGAAGAATTGTGCTATGCCCCCCAATTCCTATAA[G]ATGAAAAGAGCTGCCCGGTGATCCTTAGGTTGCAGCATGTCTAACCCCCCAATTCCTATAAATAGAAAGAGTTGTCGGGGCCCCCAATCCCTATAGATGG
>Marker520871	Cma_Chr20	2705452
TTTGAATTATGGCCTCCTGCGAGAGGTCTGTGAAGTATCCTTCCCCCACAGCTAACCACTCGTTTTGTGCAAGCCTTTCAACTTCCAGCTGCACCATTTTA[G]CCGCTCACTTTAGTTGGTTCAAGCAAATTACAAGCCACCTCGATTACGCCTTCATCATGAGCAAGAGCCATTGCTTGAACAGATGGAAGCCCGCCTCCTC
>Marker514651	Cma_Chr20	196043
GAGTGCTAATAAGGCTGCTGGCATAGAGGAAGAGGGTAGCTCAGCGCCTTTTCCGGAAAAGGTACATTTCATTTTGAAATACGCTCTACATTAGTTTGGTT[C]GTTCTCATTGTTTCCTGTTTTTAATTTGCAATTTTTTGGTTTGGGCTAGCGGCTTTTAGGTTGATTGTGTTGTTAACATTAAAATTGCAAGAAATGAGCG
>Marker514840	Cma_Chr20	241621
AAATTTTTTTATTAAAATAAGAGAAGTAGAAAAGTTCATTAGAATAAATTTGACTTTGGTAACCATACCTTAATTAGTCTTGAGCTCACAATTCAACGACA[G]TCTATGTTCGTGAGTTATTGAAGTTCACTACCTTATCATCTTGCAAATACTTCCATGGGTACCTTCGCATATTTATGCGCTTTCTTTCCAATACAAAGGA
>Marker519357	Cma_Chr20	2281731
TTAAATAACTTAGAAAAGAGATCCACAAAATTCAATTAAACTCATCAAGTAACCATATACGAAGAGGAAATTGAGTCAATTTAACAACAGAGTAACTAACA[G]AATAATAAATTAACCATTAAGTTATTGAATATTTTAAATAAATCCTGAAATTCAAAGACCTAAAATTCCTAATCGAATACCTCGCTCGGGTCGAGTGAAC
>Marker526358	Cma_Chr20	4391173
TAGTATATATTTCCCTTTGAGCTCCAATCTGAAGAAAAGGGAAAATAAAAGTTCACACAAAAAGTATTAGTTTTATTTTCTTCTATTTCTCTCTCTTCTTT[A]ACAACCTTCCGATCTTAAAGTTCAGATAACCAACTCTGCATGAAGGAATAAATTTGACCAGAATAATAAATAAAAATGCTAAAGCACGAGTTTTGTAATC
>Marker519763	Cma_Chr20	2388497
ATGTTTCGTTTCCCTCTTCAACCAATGTGAGATCTCACAATCCAACCCCTTAGAGCCCAGCGTCCTCACTAGCACACTGCTCAGTGTCTCACTCTGATACT[C]ATTTGTAACAGTCAAGCCCACCACTAGTAGATATTGTCCACTTTGACCTATTACATATCGCCATCAACCTCACGGATTTAAAACGTGTCTTTAAGAAAAA
>Marker514541	Cma_Chr20	136727
GAACGAAGTATTTCTTTATAAGAGTGTGAAAAACTCTCCTTAGTAGACGCGTTTTTAAAACCTTGAGGAGAAGCCCAAAGAGGACAATATGGATGAGTTTA[G]GGTTGTTACAAAACATATGTGGTGAAAAAAGTATATAGAGAGGTTGGTTGATCACACAAATGGTTGGTCTGTTTTCCATTTAAATAAAATGAGAAGGAAG
>Marker521447	Cma_Chr20	2988626
TATGGAACGCCGATGATTGGGCAACGCAGGGTGGTCGGGTGAAGACAAATTGGGCCCATGCGCCGTTCATAGCATCGTACAAAGGCTTTGAGATCGACGGA[C]TGCGAGTGTCCGACGACGGTTGCGACGGCGGATGTTGCTCGGAAGTGTAGCAGCGATGGGGAGAAGAAGTATTGGTGGGACGAGCCGACAATGTCTGAGC
>Marker521757	Cma_Chr20	3018823
TTCGAATAAAGTATATCATTTGTTAGACACTTGAGTCACTTTTGACTATACTCATCTCTCGATGATCCTCCCCTTGAACAAAGTACATCATAGAGTTTCTT[C]CTGAAGCCCTCGAACAACCTCCCCTTAATCAAAGCTCACTCCTTTTCTAGAATACTTAGAATAAAGTACACCCTTTGTTTACACTAGAGTCACATTTTGA
>Marker526915	Cma_Chr20	4490940
CGGGCCCACGTGTCGCTCATCTCATTGAGGCATCCCGAACATCCATCCATCTGAGTTCTATCAAGGTATTGGTCATCCCGTGCACATACCATGTCATTTAC[T]GGATACCGTACCAGATAGCAGGTACATATATCAACCTCTGACACGTTGGCTAGGGCGCATTACTGGCACACCCGTGCCACTCGGTACTGTCCTTGAAAAA
>Marker519672	Cma_Chr20	2353723
TTCGATCATTGATATTCCAAAAGTGACACGTTGATGCTTTGTTTCATAATCATTTTACTAGCTTTTGTAACAGCCAAGCCTATCGATAATCATATATTGTT[C]CTCTTTCGATTTTCCTTTTAGACTTCCACTCCTTTATAATAAATGCTTCGTTTCTTTCTCTAACCGATATGTAATGTCACAATCCACCCTTTAGAGGCCC
>Marker523279	Cma_Chr20	3572561
ATGGCTCGGATGAAATGCAAATTTGCTTCATGTCAGATTTCCCATGAGAAAATATTTTAAACTAACTCAAAATTTCTGGCCGATTAGATAGTAAACTAAAC[T]ATAATTCACAACCCAACCTAATTCAAACCTCTACAAGTTAGGATGCATCATTAACACCCGTTACAAACATCAAATATTCTTAATTTTAATGATAATTTTA
>Marker533615	Cma_Chr20	7981320
AGGTCTTCTTGTTGGTGAAAAACCTTGAGAAAAATCTCTCACAAACACTCTATTCATATATACAAAATCTCTCCCAAGTTTAGTCACTCACCGGATTCCAC[T]AATCCTGTTCTAAGGCCGGAGGATAGTGGAGAAGACACTAGTGATGGTTCGAAACCGGTTCGTGAGGAAAAAGAAATTTGAACTACAAAATGTTAGTATT
>Marker521503	Cma_Chr20	2995740
TTAGCCTTCCTTAATCATATTTAGATATTATGGTAGTTTACTATGTTTTTAGGGGTGTTTAGGCAGTTTAAATCTCATCCCTTGTTCTCCCCCGATAACCT[G]ATAATCCTGCTCCGAAAAGGGAAAAAAGAAAAAAAAGTTCAAATCTTAGTAATGTAAGGTTCAACCCTTTATTTCAATTTATAACAAGCTCAAGATCATT
>Marker514685	Cma_Chr20	204472
AGCTAGGCAGCAGATCTATTTTTGTCACCACCAGCACCACTCTAGGCACATTACCCGATTTCCCCTGTTTCCAGGCAGTTGAATTGTCCTCAATAGTCGCT[C]GAGACCAACTTCGCGACCTTCTTTGGGAATGACCCATCAAAATCTGCAGCATCAACGACCAACAGCACAACAGACCGCGTTCCCGTCGTTGACGCCAGTC
>Marker519868	Cma_Chr20	2410198
TTGACTTTTTATGTTCCGTCAATGAACAAGATAAACTTTTTTTTTTCTTTTTCTTTTTCCTATGTTTCTAATTAAGGTTACTATGAGGAATAAACAATGAT[C]TTAAAGTTTTAGTATGGGAGACAAGATCGCAACTTGGGCAATGTATTATACGAGGTAAATGAATATAGAATCCAACAATATTGGTTTGTGATTTGTCGTG
>Marker514745	Cma_Chr20	212394
AAAAAAAAAAAAAACTATTTAACTCAAGTATGACCCACCATCAAAATACGTCCAAACAAGTAAAATATTTACACTCTTATTACCGTTGGTCATTTAAGTTG[A]GGAATTCATTCTAATAACGCTACTAACCATTCTCCTAAAATTAAGTATACTAAAGTCGAGTTTAATAGCTCACACTAATAACATTAATTAGATGAATAAT
>Marker519504	Cma_Chr20	2312516
CGATGCAATCGCTGCTTTTGTGATGATTTTGTAAAAGATTAATAAATAGTTAGCTCTCCGGCCTCATCTTTGTGACAAAATGTAAATTACTTGCTTTCTTC[T]TTTCTAGATCTAAGCTTTTAATAACATTATTATATGTTTATTTCAGTTAAAAAATGAGTGTCAATTTACGAAAATAGCCCTGATGTAAGGGCAAGCCATT
>Marker523285	Cma_Chr20	3572877
GCGTGCATTTTGTGTTTTTGGTCTTTGCCAAAAGAGAACATAACTGAAGATAAGAGCAGAGTGAAAGAGAGGAGATCTAGTGGTACAGGTCGCATTGGTCG[C]ATGTCGTGTACCCATCCATCCAACTGTTCAATGAAACGATAACCCACTATCTGGACGGTCGTGATCTCATCTTCATCCCACCCTACATCCTCGTGGCAAA
>Marker514694	Cma_Chr20	206432
GGCTTCATCAGACCTTAGGCGAGGTTTGTCTTCGCCAATTGAACATCGCTTGTGTGGAGTCCAAGCTTGTTCGACCACACACGCCGCCTGCGCGTGCATGT[C]TCAATCGTCTGTGACACAACCGACTTACCTCTACACTAGGCCAAGTCATTCTACTCAACCGTGCCTCTACTTAGAGCCAACGTCTCTCAATACTACATCG
>Marker514194	Cma_Chr20	40772
CCTGGTGGGGTTTGGTTTTATTTAATGGGAGGTTATTTTGATTTAGTGGATGGCCACTTAACTTAGCAGTGTACAGAAAACGACATTGGATTTTGTTTATC[G]GACTTAGTTAAAACGAGAATCGAGTACAAATCACGTGCTCCTCCTCCAAAATGGGCTATTTTAATTACATCTACTTCGCATGCCACTTGTCGTGGTGTAT
>Marker520751	Cma_Chr20	2641230
AGAACGTGATCCAGCATAGAAGCTGGCATCTTTCCTCAGATTTGCAGGAAGTATATCAATTCCACTTGTTTCAGGAAGAATTAGGAGATTTTCTGGGATGT[C]CCCAATATTGCATAATGGCCTTACAGATGCCATAGTATGTAGCAATATATTGGGAGGAAGAACAAAGAACATGAAGTACATTTAGAATGTCATTTTGATT
>Marker523508	Cma_Chr20	3651565
TCACCATTGACCATTGCCATTTTGGTTCCTCTCGTTCTGGTTTTGCTTTATTTCCAGTCCTCGTTCCATTGAAAGCTGTTTGAACTATGAATAATAATCAG[C]GATTTGCAGGTCAATCTATGGTATGTAATGGCGACTTTTTTAAGTTTATTATAATATGTAGTAAAATGCAGAAAATTTCTTAAAAAGAGTCTACCTTATT
>Marker520959	Cma_Chr20	2721317
CTTTCTGTTGGCTACCCTTGTTCTAAATTTAATTGTTTACTTTTTCCACAGTCGAATTTAGTTGTCTGGAGGTTAACCATTGATCCAAATTTGAAGGGTTA[G]ATTTTGCCAATGATGACTTAATCCATCTTGTCTGAGACGTTGTGGAGCCAAGCCCCTGTTTCAGGGAGAACCTACTTGGTGAAACTATGTTCATAAGATT
>Marker519354	Cma_Chr20	2281526
TTGAATTTTTAGTTAAAAAAATTTGGGTCATTCTTGACATTTTTTAGGGTCGAGTCAACCCAATCAACTAAAAATAAAGTTACAATTCATCCTTATCCTAC[T]TTTAAAGATGAAAAATATTTTACATTTCTATTAGACATGCATTATAGTTTGTTTGATATTTTAAATTTTAATGATTTAACTAATGACTAATAAATATGTT
>Marker519261	Cma_Chr20	2271477
CGCAGGAGAAAGAAAGTTCTCTATTTCTTTTTCATTTTTTGGAAAATTATGAGGTTTAAGTGTAGTTAGGGGTCTAGTGAAGATGCTGTCTAAGGGGCAAC[G]TTGTTCCTTGCAATAGAAATATTACCGAATCAGAATCTTCTGATTCTTAAACTTCGTTTACACTTTCACACTGCTTGGATGTCTCATTGAACACAAGATA
>Marker525754	Cma_Chr20	4282205
TTGATTGCGTATAAAGTTATAAGCTAAAAGCGATTAAGCAACACCAACGAATTTTATAGTATATAACCCGACTAGTCATATCCCCCTATAGTACATTTTGA[G]AGTATTTTAGCACGAGCGCGTGTTGACACAATATGAAGTATTAAAGGCTTATCTAAGATAAAAGCATGCGGCCATGGTAAACACATCCTAGACAAGCATG
>Marker514297	Cma_Chr20	77176
TAATATGCTTTTTTTTTTTTTTTTTATGGTTTAAGTAAATGAATAACTGTATTATATTCACACCAAGTTCAAACGGTCATATTGTACTATTCTCTTGTCTT[C]GAACTGTCCATTTTCATTCTGTTTGGGCAAAAGTAAATTTCAGTTGACTAGATTTGCGATATATTTTAGTTTGTTCTTTAAATTCTGATACATTTGTTGC
>Marker519862	Cma_Chr20	2408753
AAATCTGAATTGTGTAGAAAAGATCAGCTATCGATCTTATAGTTGTGAGGACAACTTCGACACCTACTCCTATATCGATGCACTCCTCGTCCCGGACCATG[A]GGCAAGTAAAAGAAAAGAGGGTCTACAAACAACGAGACTAAACAAGCTACTAAAAATATCTTATTCCATCGCCTTATCGCTTGTCCTCTAGGATCCAATA
>Marker533578	Cma_Chr20	7889113
ATGAAAGCGAACAAACCCACGCGTTCTTCTGCACCCACTAAATCGAATTTGAGATTGTAAAAAATTGAACCCAGAACGAGGCCGGATATGAACATTTGAAT[C]TGTTCTGCAAGCGAAAAGCTCCTTTGTTCTTATGATGTTCTTGGAGAATCTGTGCATTAGGATGGCGGTTTCTTTGAATCTTGAATTGGCGAAATCGGGT
>Marker532311	Cma_Chr20	7137576
CGGCACGAGCTATGCACCTAACAATCCTGTGTCCAAGGTTTCATGCATTCCAAGCGATATAGTCTTAACCTACATTCATGGCTTCATGAGTTCCAAGCGAC[T]GTAGTCTTAACCTGCATCTAAGGGCTTGCCCTTCGATATCGTTCACTAACCTATGCCCAAGGCTTCATGCATTCCAAGCAGCATAGTCTGAAAAACCAAC
>Marker522942	Cma_Chr20	3459754
AAAAAAAAGTCAATGCCTATGTGTCATCGGCTCATTCTTCAAAACCACTGTCGGGAAGAAAGTTTCGAGTCATAAAAAAATGGAGAGTCCTTGCCCGTTTG[A]AGTCGGTTGTTTCAAGCCAAAAGAGCGTACTGGCAGTTTGAGTTCACGAGGGGAAGGAGCAAAGCAATACGAGCTCTTTGTCCCATGCATCTAACCTGCT
>Marker520171	Cma_Chr20	2518358
GAGACATTAAATTATAGTATGTTCGTTGCTCAAATAGAACCCAGCAAAAAATTCCTAATACACCAGGTATCAATTAATTGTGAAATTCTTGATAATACCCT[C]TGTGCAGCCCACATCCTGAAAACATTTTAGTACTAATGAAAGAAAAAAAGGGGCCTTTATCATCCATTATTTTGCAATTACAAACTCTGTGAAGCACATT
>Marker536073	Cma_Chr20	8746700
GGTAGCGCATCCCCACCTCGCCAAGCTCGATCCTAGGGAGTTGAAGGTCGTCTTCATCGGCTATGAACCCGAGAGCAAGGCGTACAGACTCTATGATCCTG[A]TAGGAAGGCGAGCTCACGTTCTCGCGACGTCATCTTCGACGAAAGCACCTTCTAGCACTGGAATGACGTGATCGAGGCGAACCACAGCCCTAATCTATTC
>Marker516589	Cma_Chr20	1391594
CGTCAAAATCCATGTTTATCGATTACGCTTTTAAACTGGTCATATTGATGGGATACTGGTAATGCGATTGTGTAAAGAATTGTGTTGAATTTGGGGGTTTC[T]AGGTTTATCCAAGGTTGTGCTAAAAAAGGGGAAGACACAACTCTTTAAAGATGGGAGTCCGATGGTGTACAGTGGAGCTGTTGATAGAATAATTGGAAGG
>Marker514296	Cma_Chr20	77165
CAATACTGTCGTAATATGCTTTTTTTTTTTTTTTTTATGGTTTAAGTAAATGAATAACTGTATTATATTCACACCAAGTTCAAACGGTCATATTGTACTAT[A]TCTCTTGTCTTGAACTGTCCATTTTCATTCTGTTTGGGCAAAAGTAAATTTCAGTTGACTAGATTTGCGATATATTTTAGTTTGTTCTTTAAATTCTGAT
>Marker533226	Cma_Chr20	7711786
TTTTGTGGGAAACACTAACACTTTTTATTAATACTAATCAACAAAAGATTACACGACACTATAAATACTAGTACACTTTGATGTAATAATCCAAGAATAAG[C]AAAAATAAAAAAAAAAAAAAAAAAGGAAAGGAAAGGAAAATTGTCCCATGTGATTTAAGTTAAGAAGTGGGTAGTTTGCCTCCACTCTAAATGTCCCTTC
>Marker514434	Cma_Chr20	114958
ACTTTCTCAACGTCCACGCGATCGTCAGCTCGTTTCTCATACGCCCTAATTTGCATAATCACAAGGTAACGTCATAATTTAATTCAGTCCACTATCTCACT[A]GAGCTCCGACCCAATTCGCTATTGCAATTTATGTATAAGCTCAGCTAAATCTGCTCCATTTCACTCAGTTGTAGTATATGAGCTCTTATTGCTGCCTCAA
>Marker529235	Cma_Chr20	4840682
AATGTGTGCACACCCATTTAATCCTACTGAATTAGTATCGTGTTAAAACTAGGGACTTGTGGTTAGGTTGATTAATTACCTTTCGAACTACATTTTCCCTA[G]CAAGCCTAACAGAACACTCTCACTTACAAACCACCTTATTAGTGTTCTTATACTACTAGATGTGTGAATGGTGTCAATAGCTTCATGGGGGAACAGGGGT
>Marker521781	Cma_Chr20	3023637
TCTTTGAACCATATGTTATTTATGCGTGTGATCATGAACTTAATAATAGTTTAGGCATGTTTAATATCATAAACTCGTTGTTGTGACGTGAAGTTCACTCT[C]AAAGAAGCCAAGGGTAAGTGGATGAATTTTGAAAGACAAAAGAAAGCCACTCATTTGGAGGAGGACCCAACTAAGTTTAAAGTAAAACACGACACATTAT
>Marker518634	Cma_Chr20	1985556
AATCCATTTTGATTCTCCACCCCACCGCCCAATCGACAACACACATTTTTATTCCTTTTCAGGTATGTAATTCATAAAATTATTTCAGTGTTCTTTTTATC[A]ACAAATCTTGTGTATGTTTAAGGTTTTGACGTCTAAGTATTAGAAAGATTGAATTGTAGCCTGTTTAAAGTTAACGTGATCCTTCCATTATTAATTCCAG
>Marker518793	Cma_Chr20	2011729
ATAACGTTTTATTCTGTTGTTATTTATAGGAAAATATATGTTCGTAGTTTTTTTAGGCGAGAAAAATATTATTGGTTTAAATATTAATGGGATATTATTAA[C]AAGAATATTCAAATTAGAGTGGGACCCACCGTTGGGCAATTTGCTGAGGTGGCCAACTAATTGACACCAAATTTCATTTCCGTTTCAATAATGCATTGGG
>Marker514209	Cma_Chr20	43076
TGAATAATATTACCGTTCAGTATTCAATATTTAATATTCCATCAAATTTTAGGCATTCAATTCTAGTAGACTCAATTATTTAAAGATATTTATATTCTTTG[T]ATATCCATATTTAGAACAAAAAATAGGACGAGAATGATTGTGGTTGAGGAAAATAATAGAAATAAATTCCCTTATGGGTCAAGATTTGTAAATAAATTTC
>Marker519759	Cma_Chr20	2388250
GAGTTTTCTACACTCTTATAAGAAATGTTTCGTTCCCCTTTTCAACCAATGTGGGATCTCATAATCCACCTCTTTAGGGCCCAGCGTCCTCGCTGGCACAT[C]CGCTCGGTGTTTGGCTCTGATACCATTAGTAACAGTCAAGCCCACCGCTAGCAGATATTGTCCATTTTAGCTCGTTACGTATCGCCGTCAGTTTCATGGT
>Marker531693	Cma_Chr20	6878258
TATTACATGTGATTCATATTCAGACCCTAACAGTGGGATTACTTACTGAGTATTTATTAAAGCACTCAAACCACATTCTACTCTTATTTTAAAGTAAAGGT[A]AAAATACCCATTTACGGATGGCAAGGTTGCGTTGAAGGCCAAGGAACCAAAGTTAGGGTAGTTGCATTCATGTTATTTTTAATGATCCTTAGGTTAGATC
>Marker528500	Cma_Chr20	4760675
AATTGTCTCTCTTTTTTCTTTCTCTCTCTCTCTTTGGCTTTTCTTAGCTCATCTTTTTTACCCTTCAAATTGTCTGATATCTATGGTAATGTTTCATATTC[T]CGCTGACATTCTGCGATTGATGTTTGCTGAAGAGTAACCGTTCTGATGGTCGTTGGCGTTCACTTTTGTTAACTTTAACTGATAAACTTTTGCGTGATCT
>Marker524901	Cma_Chr20	4106784
AGCAGGAATTTCACGAAACTCAAAGAGTCTTCTTGGCCATAATACCGAAATGACAAGTCAAAAGCTTCAGGAAGAAAAAAAAGAAAAAAAATTAAGAACAG[A]TTTCCATATTGAAATTCAGAGGCTGAGTGACTGATTTCACACTACTCAAGCTTACCTTAGAGTCATCCTTAGAGACATGACCATGAGGTGGAGGGTCTTT
>Marker514611	Cma_Chr20	151280
TGAATACATTTGCTGAAATTGATTTGGGTGAAGCGCTTAATCAAAACATTCGGCGATGCAAGTATGTAAAACCAACTCCCGTTCAGCGGCATGCTATTCCC[T]ATCTCCCTAGGAGGGAGAGACTTGATGGCTTGTGCTCAGACTGGATCTGGAAAGACTGCTGCTTTTTGTTTCCCCATTATCAGCGGCATAATGAAGGGCC
>Marker514886	Cma_Chr20	273621
CTCCTAGACCCATATTTGCAACTATATATACACACGCGACCCCCTCCCCCTTATTACAGGAATTACCTTGGTTTCCTTCATTCGGGACCAACATGCTGAAA[G]TCTCAACTCCCCCACTACTCCGCTTTAGAGCCACTCAACTACGTAAATCCAAGCCTATTTCTTCTTACTCATGCCAAGCCCCTACTTCCACTACGCTCGG
>Marker514692	Cma_Chr20	206131
AAAATCTTGAGAGGTAGTCTGAGAATGAAAAGTCGAAAAAGACAATATTTACCAGCGTTGGACTTAGGCCTTTACAAATGGTATCACAGTCAGACACCAGG[A]TGGTGTGCCAATGAGGACGTTGGGCCCTGAAGGGGGTGAATTTTGAGTCCCATATCGATTGGAGAAGGGAGCAAGTGCCAGCAAGAACACTGGATGTCAC
>Marker535188	Cma_Chr20	8557420
TTGAACTCCCGTAATATTGGAACCCTACTTTTCATTTAATGATAGGTATATTATACCGTTTTGTTTTTTAGCGGTTGACCATTATGCAATTTAGTCTCGAT[C]CGTTATTTTTAACGAATAACAATCTTATTTTGAAAAGTACGTTATATGGAAACTCAATAATTATGAACATTAAACGTAACATGCTTATCACACGATTATT
>Marker519544	Cma_Chr20	2320847
AACAGTTTGAACATTTATATTGGGGAAAGTCGTTATCTGAGCCAGTAAACTGGTAGATTTTAAAATAACTTAGTGAGGATTGTTAAGAGGGATCACTTTGA[G]CTAATTAAGGAGTTGATCATGAGTTTATAAGTAAGGAATACATCTCCATTGTTGGAAAAACTAAAAGCAAAGCCATGAGAGCTTATCATCAAAGTGGACA
>Marker514693	Cma_Chr20	206221
CAGACACCAGGTGGTGTGCCAATGAGGACGTTGGGCCCTGAAGGGGGTGAATTTTGAGTCCCATATCGATTGGAGAAGGGAGCAAGTGCCAGCAAGAACAC[T]TGGATGTCACGGTCCTACTTTTTCAATCGCGCAGCAACGTGATCTTAACACGCTCCCGACTAGTCTTAAGGGGAATCGCGCCCCATATATATTTTTCGCC
>Marker522199	Cma_Chr20	3311225
TTATTGCCGAAGGCTTACTATGGGACTAGCTGAACATGAGGGACTCCTTTCAATTAGGCTTAAGGTATACAATAAGCTGTTCGACGTCTAACAATATAACG[A]GTAAATTGTTAGATAATAAAGCAAAAGAATACAAGATATATTAGATATCAACCAGAATAACACAAATTGTCCCAAGAAAGTACTGCAGCAGCTCCACATT
>Marker520921	Cma_Chr20	2712219
CGTATCACTGTCAAGAACGATGTCCACGTGAACGATCGAAAAAATGTTTTAGTTTCCTCGTGTTCTTGCTAGCACACCATTCGAGACTTGACTCTTATATC[T]ATTCGTAGGAGCCTAAGCTCACCTCTAACGGATGTTCCCTGTAGGCTTTTCTGTTGGGGTTTCCCTCGAAAAGAGTTAAATAGTATGTTAAGAAGAGGTT
>Marker521782	Cma_Chr20	3023647
ATATGTTATTTATGCGTGTGATCATGAACTTAATAATAGTTTAGGCATGTTTAATATCATAAACTCGTTGTTGTGACGTGAAGTTCACTCTAAAGAAGCCA[C]AGGGTAAGTGGATGAATTTTGAAAGACAAAAGAAAGCCACTCATTTGGAGGAGGACCCAACTAAGTTTAAAGTAAAACACGACACATTATAGGACTTGGA
>Marker520891	Cma_Chr20	2707926
TTTTAATTCTTACACCATCTAGTTTATCGTTGATTTTTCTCGGCGGCAGAAGCAAGAAGCAGAGAAAGCCTTGTGCTTTGATGTGAGATTCCATAGTAGTT[G]GGAGATCGAGAACCATTTTATAAAGGTGATAAGACATCTCTTTAATACGCACGAGGAAAAACTCAGAGAAAAAATCTTCAAGGAAATAATATTTGTTAAC
>Marker533641	Cma_Chr20	8115370
TAAATTTCTATGTCTAAAATAGGGTGTATACGGGTTGGGTTGAGTTGGGGATAAAGCTTTTGGATAAACTCAAAATTTTAGGTTCGTTAGGTAGGTGACCC[G]GAGCAACGTGAAGAGAGAGTAACAATCCATCCTAAGCTAACCTAACCCAGGTTATTTTTTAAATTATTTTAAAAAATTATTTATCCATAATAATCTCATA
>Marker519688	Cma_Chr20	2357932
TTTTGATGACCCTTTATGCTGTACTGCTCGAGAAGAGGGCAGCGAAAGCATGACTTAACAATTGTATTTTTCTTTGATTTATCAATTGAATGCACACTTGT[A]CTTTGTGAAGGCATTGCGGTACATTAGGCAAATAGCTCAGGAGACAAGTGGTGAAGTGGTTTATGGTCTGGGCCGGCAACCTGCTGTTCTGCGAACTTTT
>Marker525635	Cma_Chr20	4260642
AGCCCTAACGTATTTATTATTGTCCCATCAATCTTGAGGTCTTCCTCAAGGTGGTCCACTTTCTTCCTACCTATTTGGTTTGCGTGGTCGAGACCTATCTC[T]TTCCCATAATTGAGAGACTACGATTAGGTAGTTGTCTGACGCAACATAAATTTTATAAGTAGGTGAGAGACAACTTAGCGAATTGAAACATTTTAATGGC
>Marker521754	Cma_Chr20	3018653
TAATTGGGTCTAGTGGGTGCTTCTAAAATGATACGATATTGTCCACTTTGAGTATAAGTAGTCTTATGGAATTTCTTTTGGTGTCTCGTACTGATGGATGA[G]AGATAGTGTTCCTTACTTATAAACCCATAATCAACCCTTTAATTGAGTCTCGACTCATGTTTTAGAGCCTTCGAATAAAGTATATCATTTGTTAGACACT
>Marker520750	Cma_Chr20	2641042
TCCACATTAATGCCATTTCTTAGCACGTTTTTTCCTACATACTCAGCTGACATTGTTCCATAATTAGTTGGAATTGCAAGCGGGTTCCTTGAAATTTCCAC[T]GTGCAAGGTGCCTTCTTCACTTTTGCATGTAGCCAAGTTTTTTCCATTCTCAACCACATCAAGCTCCTTATGTTCTTCTTCACCAGAAGAACGTGATCCA
>Marker536074	Cma_Chr20	8746759
GCTATGAACCCGAGAGCAAGGCGTACAGACTCTATGATCCTGTAGGAAGGCGAGCTCACGTTCTCGCGACGTCATCTTCGACGAAAGCACCTTCTAGCACT[A]GGAATGACGTGATCGAGGCGAACCACAGCCCTAATCTATTCACGATGGAGTACCTCGTCACCGAGCTAGAAGAAGGAGGAGCCCAACATTAGGAACTGTC
>Marker521446	Cma_Chr20	2988533
TCGTGGATGAAACTCCAATCAGAGTTCATTCGAATTTGGAGCACAGAGGCATACCCTTTCCGAAGGATCAAGCCATGGGTGTATATAGTTCAATATGGAAC[T]GCCGATGATTGGGCAACGCAGGGTGGTCGGGTGAAGACAAATTGGGCCCATGCGCCGTTCATAGCATCGTACAAAGGCTTTGAGATCGACGGATGCGAGT
>Marker531746	Cma_Chr20	6886160
AAAAAATTTCATACATGACAAGTAAAACATGTGAATAAAGTATATATTTTACAACAAAAAATATCAAAGCAACAAAAGGGTTCCTTGTTGTCTCGAGCCTA[G]CTGGTCTCGTCCTCAATTGGCCTACAACTTCTTATTTGACCAAAAATGTTAAAATAATCTTGATAAGTATTAGTTTACCCAATAAATAGCTAACTTGTCA
>Marker514153	Cma_Chr20	26514
TCAAAGAAAGTAAGAATACCACATGGCCAAAGAACCACAAGGAAAAAAACCTTTGTTTTTTAAGCCTGATATCAACTTGGAAAGGGATATTCATCATCTTG[A]GTCAGTCCTTCAAAACCCAAAGAATTTTTCCACCTTTTGAATCTGGTTTAGGAAAATCCAAGTCATCTACCAAGTATCCTGTTGGATAAAACCCCATGGT
>Marker524234	Cma_Chr20	3969607
TAGCAAGTCCATCCTCCTTGGGTACCCAACGTTCTCACTGTCACACAACCTGATGTTTGGCTTTGATATCATTTGTAATAGCCTAAATCCACCACTAGTAG[A]ATAACATCTGCTTTGGCCCATTATGTATCGCCGTCAGCCTCTAAACGCACATTAGGGAGAGATTTTCACACATTTATAAGAAATGTTTCGTTCTCCTCTC
>Marker520442	Cma_Chr20	2561205
GGGAGAAGTTGACATCTCGTTAGTCTTACAGTTTTAAAATGTGCATGCTAAAGAGAGGTTTCCACATCCTTACAACAGTTTCCTACCACATCATCATGTAT[C]GTATATTATAATTGATCTAGTTAATATAGTACTTGCTACAACGGTCCAAACCCACGCCAGATATTGTTGTTTTGGTCAATTATGAATTATCGTTAATCTT
>Marker518636	Cma_Chr20	1985896
TCTCTAATCAAATGTTGATTATCTTTTGTTTAACTTTTGCGTGTTTTCGGTAATCTCTATACTCCATTAACTCTTAAATAGTACACATAATTTGCAGCGCT[C]TGTGATGAGCCTCCACAAAACATTGAATCTGAAACTTTGTCTGTTCGTCTCTCTAAAGAGCTGGAAAGTCAGGGTTTCAATTTGCCAGAAAGGTAATTTC
>Marker514691	Cma_Chr20	206100
CTTCATGGGTGGAAACTCCTCTTTAGCTCTAAAAATCTTGAGAGGTAGTCTGAGAATGAAAAGTCGAAAAAGACAATATTTACCAGCGTTGGACTTAGGCC[T]TTTACAAATGGTATCACAGTCAGACACCAGGTGGTGTGCCAATGAGGACGTTGGGCCCTGAAGGGGGTGAATTTTGAGTCCCATATCGATTGGAGAAGGG
>Marker520222	Cma_Chr20	2530704
TTTATGGCACGTGGAGACGTCCGTCGAAAATGGTACTTCCACGTGGGAGTCTTGTGTCGAACACAATTAATTAAGTTAAATCAATATATAATTAAACTCAC[G]AAAACAAGCTTAAACATTTTCATACAAATTTATTATTACAAAAATAAAATAAAATAAAAAAGAATGGCTGCGTGCCGAAAATTTTATGGGCCGACAGCCA
>Marker522493	Cma_Chr20	3376071
CGATGACGACGACAACAACCCTCCGACCTCCCTGGTCCCGGTCTCGGTTCCTTTCGAGTCGACTTCTTCTTCCTCTTCCGCTCGATATTCCCCACAACTCG[A]TCTCTTTTTTCATCACCATTTCGCTCGAATTCAGCCTTGGAATTTGACTGCTAAATGAGTCTTGATCTTCTTCAGCCATTAAAGGAGTAGCATTATTCAG
>Marker520888	Cma_Chr20	2707313
ACTCCGATTTGACACCCAAAATGGCGCTAATCGCTTTCAATCTCTACTACAAACCCGAATCAGAAACTGTTTCTGTTCGATTCGAATTGCAGAATTCCACG[A]CGTCCACACACCCTCGATAGAATCCTAGTTGCTGGCCGACCTCGAAACCAGCTTTGAGGCCACCCACTTTGTCTCTTCTTTGCCAGCGTCTAGGCCAGCT
>Marker520919	Cma_Chr20	2712185
TGTTAACCTCACAATTTTAAACCATGGTCCATTACGTATCACTGTCAAGAACGATGTCCACGTGAACGATCGAAAAAATGTTTTAGTTTCCTCGTGTTCTT[C]GCTAGCACACCATTCGAGACTTGACTCTTATATCATTCGTAGGAGCCTAAGCTCACCTCTAACGGATGTTCCCTGTAGGCTTTTCTGTTGGGGTTTCCCT
>Marker527500	Cma_Chr20	4622047
AAAAAATTAATATGAATTTGAGCCGTTATGAAAAATATTACCCTTTTTTCTTTACCATATTTTCATACTTGGTTGGGCAAATAAACCAACGTCGAAAATAG[T]AAAAATAGCAACAAAATGATGGTTGATTTAGAGTCCAAATGATTTCTTAGGGTTAAAAGTAAACCGTTAAATTAATAAAAATAATCTTAAATTTTGTATA
>Marker522886	Cma_Chr20	3453636
CATATGTCAAACTCCACATGCTATTACATCCTCCGACGTTTCATTTTGTGCACTTATTCTCCAAACTATAAGAATTATTAAGGTTAAATTTTATTGTTTCT[A]CTATTGGATCATTAGAGGAAGAAACTGTCCAATGGGAGTTGGGATCTAATCTCACCAATCCTTCTGTTGAGACCACGAAGAGCCTCCACGTGAGGCTCAT
>Marker535333	Cma_Chr20	8594698
TCGACAACATTCTAAGTTGGGTTCATATGATTATTAGATTCGACCCTATTGTGCTATTGGTGATCTTTTAACAATATTGTCTTAAATATTGAAAATGGTGC[T]TTAGCTTACGTAAGCTTCGGTGTTGCAAGTTGGTCTGATGCCTCACCCCGTCTCCCTAGTCAACGGACTACCGTCAACTTGTGGCATTGTTCGATTATTT
>Marker514690	Cma_Chr20	206090
ATATGATTTTCTTCATGGGTGGAAACTCCTCTTTAGCTCTAAAAATCTTGAGAGGTAGTCTGAGAATGAAAAGTCGAAAAAGACAATATTTACCAGCGTTG[A]GACTTAGGCCTTTACAAATGGTATCACAGTCAGACACCAGGTGGTGTGCCAATGAGGACGTTGGGCCCTGAAGGGGGTGAATTTTGAGTCCCATATCGAT
>Marker518637	Cma_Chr20	1986161
CCTTAAATTTTATGACTACGAGACCTATGTTGATACTAACAACTACCAATGTTTTATCGTATGAGGTACCATGTTTTATTTGACTAAAACTTCCATCTATC[A]GCCAATTAGTTACTCTTAGTTGCGCTCTCTTAATGCGTGTCCACTTGGTTTAGCTCGACAGCGCGCATGTAGATGGTGGTCGTTATTAGTTGGATTGTGC
>Marker524483	Cma_Chr20	4005024
TATTCCACTAGAATGATTGTATCTTGTTGTTAGACATACTAATCATGCTTGGAGATGAACAAACTCTTTTCTACGATCATGTCTTAGTTTCCAATATGCTC[A]TTCGCTTTATGATTAGTATGACACTCTTTCTAAGAGTACTTAATTTGGGCCTCTAGGCTGCCAAATACACCATTTAGTACTTATTCGTGGCGATAATTAG
>Marker514870	Cma_Chr20	253036
TTTGGTTTCTGTCTTCATCCGTTTCTTTTTTTAATTGAAGCTCCGTTACATTAAATTGATTTAATTACCGTTCAATAATGAAATTGTCCTCGTGCACAAAT[G]CTCTTGATTGTAAAACGTAATTTCTTTTTATTATTAACTGAAATTTCAATTTTAATTATCCGATCGATTTAAATTTACCCATCTACCCCAAAACATACAA
>Marker524728	Cma_Chr20	4055026
ACTCGTTCCCTTTTGTAATAACACAAGCCCACCGTTAACCGATATTGTCCTCTTTGGACTTTCTCTTAAGGTTTTAAAATGCGTTTGTTAGGAAAAGGTTC[T]CTACACTCTTATAAAAAAATGCTTTGTTCCCCTCTCCAACCGGTGTGGCGTCTCACACAAGTTGTTTCGGCGTTCGCTTAGAACGATATTGAGACAAACT
>Marker514167	Cma_Chr20	29663
AATAATTTTGCTCGAGGACACTACACAGGTGACTGATGTTGATTTGTGGATTCTTAGTTGACCTTTTATTTTTTGTCACTCTGTTTGACATACCTTTTATT[C]TTATAGTTGGAAAGGAAATTGTAGATCTCTGTCTTGACCGGATCAGAAAACTGGCTGATAACTGTACCGGGTTACAAGGGTTTCTAGTCTTTAATGCTGT
>Marker519687	Cma_Chr20	2356821
TGTAAGTTTGGAGTCTTCGAAGGTAAAGACCAGTCTTGTCAGTGATAAGCGGTCATGAGTCTGTAAAAGAACATTAACAATTAGGTTTTATGCAGATTGCC[T]GAGATCCTTAAAGATCGTCCTTCGTGGTTTCGTGATTGTCGGAGCCTCGAGGTTTTTACCATGTTTCCAGCTGGAAACGGTGGGACAATTGAACTTGTTT
>Marker521391	Cma_Chr20	2980360
CGATCTGTCATTGGGGCAAACCAACCTTCCTCTAAGAAGAATTGTGCTATGCCCCCCAATTCCTATAAATGAAAAGAGCTGCCCGGTGATCCTTAGGTTGC[T]AGCATGTCTAACCCCCCAATTCCTATAAATAGAAAGAGTTGTCGGGGCCCCCAATCCCTATAGATGGAAAGAGCTACCTAGTGATCTCTAGGTTGTAGCA
>Marker523152	Cma_Chr20	3512014
TCCCCTCTCCAATCGATGTGGGACCCCCCCTTCGTTCTTACTGGCACACCGCATGGTGTCCACTCCCCTCGGGGGCTCAGCCTCCTGCTGGCACATCGTTT[C]GGTGTTTGGCTCTGATACCATTTGTAACGGTCCAATCCCACCACTAGTAGATATTGTCCTCTTTGGGCTTTTCCTTTCGGACTTCCCCTCAAAGTTTTTA
>Marker528516	Cma_Chr20	4762909
GCTGAATGTTGTTATTAGGCTTGGAATAATACAAAACTATGGCTTGAAAATTTAGAGTAAAGTAAGATTATAATGAGGTTGACAACAAATGGATATTTGTT[A]GTAATGTTTCTTCTCAACTTTTATGTTATATTTTTGTTGAACAATGTTGCCTTGCTTGACAATGGACAACCTCACAAACATAGTTAGAACATGTTTGATT
>Marker526870	Cma_Chr20	4486504
GGTCGATAAAGATGTGTGTTAACTTACATACACAAGGCATGTGGGGCGCTATCAAGCATAGTGATGACGTTGAGGAACATAAGGACAAGATGACTCTTACC[T]GCCATCTACCAAGCAGTCCCGGAGGATGTCCTTCTCATGTTGGTAGAGAAGGACTCGACAAAGGCAGTATGGGAGATGTTGCAAATAATACATGTGGGTG
>Marker536357	Cma_Chr20	8787769
TGTCATAAACCCAAATTTCCTTCCTCCACATTTGTATACTTCCTATATCATAAAATCCATAATCGTTACAAGTTTCAATCACGTCGTTAAATTTTCAAAAA[G]TCTTACCTTAAGTGCTATCGTTATGTTTCCAATCACCATATTCGCGAACTGTTCTTGAGCGTCTAGGGTTTTGAATATATCATAGCTTATATCGAACGGG
>Marker514079	Cma_Chr20	2334
ACAAAACACTAAATTTTATTAGGATACTAATGATATGCTAGTCGATAACTAAAGAGTAGGAAAGAAGGATGTGATTATAAATAGAGGGAGATGGAGAGAAT[G]AAAACTTAAGAAAATTGTGTTTCTTAAACAACAAATAATTAAATAATTAAATAAAATTGGGCGAACAGTTATTTTGGGGAGTTCACCGGTAATTTATAGA
>Marker521229	Cma_Chr20	2932567
AAATATTCATCTTACTCGTTCTTCTTTCATTATGATCAAATATACGTCTTAATCATGTAAATGGGTTTGGGTATACATAAACCAAGCATATGTATTATTAT[A]GTATGAAGATCACTATACACCAATTATGTTAATTTCATTGATGAGACACTAATTTATTTGTATAATGATAAGATTGTTGCTAAAAATAGTTTAGTTATGT
>Marker520287	Cma_Chr20	2539026
TCCCACTTACATTACAAGAAAAACAAAATCATAATAATTTAAGCAACCTCATCCTAATTAGGCAACCACTCATGTCCCTTCATCAACATATCAAAGCATCG[C]AACCAAATGTCGACCTGTCGACATAAATTTTATATTATTTTATTGATCAAATATTTCAAAATAAAGACATTTGTTTGAGATTCGAATCATTCCACAAACA
>Marker523070	Cma_Chr20	3484397
CCGTTGTTGATGGTAATAATGATTTTGACGAAGTGTTTGACTTGAAAGATGATGCTAATGGGACTCCCTCAAAAACTGCTGCCAAGAAAATGAATGTCTCG[A]GACCTTTCTCAACCAAGGGGGTTGCCTGATTCTGGCCGAACCAGCTCTGTTCCACTCTCTCGACAAGATCCTTCCATCAAAGCCGATAATAGATACAAAA
>Marker519762	Cma_Chr20	2388319
CTCTTTAGGGCCCAGCGTCCTCGCTGGCACATCGCTCGGTGTTTGGCTCTGATACCATTAGTAACAGTCAAGCCCACCGCTAGCAGATATTGTCCATTTTA[G]GCTCGTTACGTATCGCCGTCAGTTTCATGGTTTTGAAACGCGTATGTTAAGGAGAGGTTTCCACACTCTTATAAGAAATGTTTCGTTTCCCTCTTCAACC
>Marker519545	Cma_Chr20	2320894
AACTGGTAGATTTTAAAATAACTTAGTGAGGATTGTTAAGAGGGATCACTTTGACTAATTAAGGAGTTGATCATGAGTTTATAAGTAAGGAATACATCTCC[T]ATTGTTGGAAAAACTAAAAGCAAAGCCATGAGAGCTTATCATCAAAGTGGACAATATCAAAGTGAACAATACCATACTATGGTAGAGGTATGTGATTTGA
>Marker522911	Cma_Chr20	3456281
ATGTTCATTTTTACACCAGAGAGCATACTAGAAACTAGCGGATGGAAAGAGTTGTGAGATCCCAGTTGGAGAGCGAAACGAAGCACTCCTTATAAGGGTGT[C]GGAAACCTGTCCCTAGTAGACGCGTTTCAAAACTGTGAGGTTGACAGCGATACATATTGGACCAAAAACGACAATATCTGCTAGCAGTGGGCTTGGGCTG
>Marker519910	Cma_Chr20	2417106
ACCCAATTCAAAAATAGAGTTTTGGATTAAGTTGTGTGGTGAATTTTATCCGAATTGCTTATCTAATTGACCCAAATTTGATTTGGTCTAAAAGATTCTCC[A]GAACTTCGGAAAAAGGCACAAATGGCTTACATATAAACTTGCTATCCATAATTAAGATTAAGATGAAGATGAACTAAACCTCCGATGAGAATTTAAACTT
>Marker514196	Cma_Chr20	41027
AAGCGCAGAATAAGCAGCCGACCCATTCCTCAACCTCGTATTTGAAATTTGTATGCTTCGTGATTGGTAGAGAGGATTAGATAAATAGAAATACATGTTAT[A]GCTATATTCACTCAGTTGGGACAGAAATGTGAAGGCCTGAACTTAAGTGATACATGAATTAGGTCATTGTATCGTCTAGCTTACATACACCTCTCTGTTT
>Marker531480	Cma_Chr20	6825321
TTATGCCAATTATGCTGGTCGTGCTGAACTTCAGTTAAATCTTGGATCTTCTGCCAGTTATGTTGGTCGTGGTGGTTAGCAGAAGAATCATGGGCGTAGGG[A]ATCGTGGTCGTGGTCGTTCTCAAGGTTATGCACCATCTCGTCTTGCTGGTGATCGCCGTGGCCCTTCTGCTCGTCCTTCCTACCAGATCTGCGACAAAGT
>Marker531587	Cma_Chr20	6871025
GATTCGATGAGTTGTGTCTCTTCTATAACATACATAGAAGGCCATTTGAATATGTCATGATTCAAAGATTTTATACAAAGTTACAAGGCCATTGGAATATA[G]TCCAGATTTAACCAAGATTTGGGGTGGTAAATGACCAACATACCCCTATAAGAATTCTAAAAGACCTAAATTGTTAAATAAACTTTTAAGAGACCCATTT
>Marker533673	Cma_Chr20	8118444
CCTTATGGGGTTCTTTCTGGACTTTGGGCTTATTTAGGTTAACCAATTAAAATGTCATTGCCCATGTCCCTCGCTCAAACGTCTAAGTATATGTGAGGTGT[C]GACCTTTAATTATTTCCAACTACTAAACTGCTAGAGCATGAGAAATATTGCTCAATATTGGTCCTCTGCAAGGATTTAGCTGACGCCTCTTTAATAGACC
>Marker522940	Cma_Chr20	3459548
AACGTTTGTTGGCGTTTGGCCTCGACAGAGATACTAAACCTTGGAGATCACTACCTTCATTGTCAGAAATCCTACTCTCGTTGTAATCCAAATATACGCGT[C]TCGTCAGAAACCCTATTAAGTATATCTTAATAGAATACTCTGTGAAATGGTGAATAATTTATTTGACGGGAAGATTTGAGGGTTATAAAATCTTAACGGT
>Marker522537	Cma_Chr20	3395685
AGCCCAAGCCCGTAGCTTACAAATATTGTCCTCTTTGGGTTTTTCCTTCAATGACTTTTCCTTTAAGGGCTTCCCCTCAATGTTTTAAAACTCATCTACTA[G]GGGAGAGGTTTCCACACCCTTATAAAGAAAGCTTCGTTCCCCTCTCCAACCGATGTGGGATCTCACATTCACTCATACAAAAGTTCACCAAACATCAACA
>Marker530986	Cma_Chr20	6464093
ATCTCATGAAATCTCTAATCTTATCTTTCCATCGAGTGTCCACCCTAAATCAGATGGGCAAAATCCTGTTTTTTCCTAAGTCGTTCTGCTTTGTGATAGTC[A]CTACTAAGAGGAAAATTTCCTTAAACCAAATTCATTCCATACCTCCCCCTCCTAGGTGATACTAGCCTTATTATTCATCCACTATACATCTGCGTCTTTT
>Marker520917	Cma_Chr20	2712160
ATAGTCTTGATTCGTTACGAATCACTGTTAACCTCACAATTTTAAACCATGGTCCATTACGTATCACTGTCAAGAACGATGTCCACGTGAACGATCGAAAA[G]AATGTTTTAGTTTCCTCGTGTTCTTGCTAGCACACCATTCGAGACTTGACTCTTATATCATTCGTAGGAGCCTAAGCTCACCTCTAACGGATGTTCCCTG
>Marker524729	Cma_Chr20	4055048
ACAAGCCCACCGTTAACCGATATTGTCCTCTTTGGACTTTCTCTTAAGGTTTTAAAATGCGTTTGTTAGGAAAAGGTTCCTACACTCTTATAAAAAAATGC[T]TTTGTTCCCCTCTCCAACCGGTGTGGCGTCTCACACAAGTTGTTTCGGCGTTCGCTTAGAACGATATTGAGACAAACTTTGAGTTTCAAATTAACACATA
>Marker523998	Cma_Chr20	3874610
AGAGGAATATGACAGATGCCTCCCAACTGAATTATGACTTTAGAAACCCTTTTGTGACCTGTGGAGCGACTTATGTGCCAATCTATCGAGGACAAAAGGAT[A]GTCGCTTGCCCATACTGTAGTTCCAGGTTTGTGCCAGGTCAGGAAGGACAAATTTGTACTGTTTGTGATCTTGCTGTTATTGGAGCTGATGCGTCTGGTT
>Marker524482	Cma_Chr20	4005006
TGATGCTTATCAAGTAAGTATTCCACTAGAATGATTGTATCTTGTTGTTAGACATACTAATCATGCTTGGAGATGAACAAACTCTTTTCTACGATCATGTC[T]TTAGTTTCCAATATGCTCTTCGCTTTATGATTAGTATGACACTCTTTCTAAGAGTACTTAATTTGGGCCTCTAGGCTGCCAAATACACCATTTAGTACTT
>Marker519872	Cma_Chr20	2410339
ATGTATTATACGAGGTAAATGAATATAGAATCCAACAATATTGGTTTGTGATTTGTCGTGGTGGATTTTTTAACGGGATTTAAATTTATGACTTTTAAAGC[T]GATCGTGTATGTGACGTTATGTTCAAATTGTTCATTTCTTAGTTAACGTTTAAGAGGGGTTTGTGGTTACTCGTTCCTCGCTTATTCTGATTCTAGTAAA
>Marker516590	Cma_Chr20	1391634
CATATTGATGGGATACTGGTAATGCGATTGTGTAAAGAATTGTGTTGAATTTGGGGGTTTCAGGTTTATCCAAGGTTGTGCTAAAAAAGGGGAAGACACAA[G]CTCTTTAAAGATGGGAGTCCGATGGTGTACAGTGGAGCTGTTGATAGAATAATTGGAAGGCCGCCGCCAAAAACTGGAGATGTTGTCCTGGTAGCCGATG
>Marker521390	Cma_Chr20	2980340
GGCTTTGCACATCAGTGGCACGATCTGTCATTGGGGCAAACCAACCTTCCTCTAAGAAGAATTGTGCTATGCCCCCCAATTCCTATAAATGAAAAGAGCTG[A]CCCGGTGATCCTTAGGTTGCAGCATGTCTAACCCCCCAATTCCTATAAATAGAAAGAGTTGTCGGGGCCCCCAATCCCTATAGATGGAAAGAGCTACCTA
>Marker519911	Cma_Chr20	2417113
TCAAAAATAGAGTTTTGGATTAAGTTGTGTGGTGAATTTTATCCGAATTGCTTATCTAATTGACCCAAATTTGATTTGGTCTAAAAGATTCTCCGAACTTC[G]GGAAAAAGGCACAAATGGCTTACATATAAACTTGCTATCCATAATTAAGATTAAGATGAAGATGAACTAAACCTCCGATGAGAATTTAAACTTTCTTTTT
>Marker531435	Cma_Chr20	6812447
TATAAGAAGAGATGCAGAGTTAGGTAACTTCTTAACCTATTGAGAATTTCTTGATTGCATCAGCAGTACAAAAGAAGACAGCATATTCAAAATTCGCCAAG[T]GACAAATCATGTGAACACTACAATAAAAGTAGTCATACAATTAATGAGTGTCGAATCCTTAAGTTTCACTGTAAATTTTGTGACAGAAGGGGACATACAG
>Marker514743	Cma_Chr20	212150
TACAAATTTAGACTCATTTGTTTTTAAAACTCTCATAACCGCTAATTTGGACCAAGAAATTGAAGTATCTTTCGAGTTTACATCAATAAGTTTTTATAGAA[C]TTGTAATCCACGTGATTGGTGAGCTAAACAGATAAATGTATGGGACCCCACTTCCTTCTATTATTGCTTTCTACATTTTTCTTCTTCCTCTATCAATGCA
>Marker514689	Cma_Chr20	205893
TAATCTTTTGTTCTGATAGGCCTTTTCAAGATGGGGCTTCAGGGACTCTAGGCACTAAAGAATCTTTTGTTTTCGGCCTTATCAAGAATGGTCGAAGAACA[C]AAATAAATAAATATAAGTATTGGATGTAACCAAAAATATATTTTAAAAATTAAATAGAATTCGAATGGGTTTAATTAAAGTAAGTTTTAAGTAACCATAT
>Marker521007	Cma_Chr20	2730106
CACTCAAATTCATATTCCCTTGCTTGCTTACCTCACTACTAAACACAGTTTCTTCACATCTTTTCATCATTTTGTTTCAAAATTATAGATATCGAATCTTC[T]ATTTTCATCTCCATGAACTTCGTATGAACTTGATAACAACATGGTTATCCTCATAAACTCGAAGGTACTTGGTATCGAGGGCCTGGTTCACACAGATGTG
>Marker528763	Cma_Chr20	4791261
GTCTTTTTAGCTATGCAGTATACACCTCACGTACCATTTCTGAAGTATATAGAAGGGAAAAATGAATAGGGATAAGAAGGGAACCTATCCAGGAGAATAGG[A]CAAGCAGTTGCAGCAATGAAGAACTCCCTGCTCACGCCATTGCAACTGTTGTAGGAACCATAAGCACACTCACTCAACTACTGCTAAGGTAAGAAAAAAT
>Marker524388	Cma_Chr20	3990130
CCTTTAAAGGTTAGCAAGTCCAATCTGATCAATCGTAATTTCTGTGAACCATATCGGTCAATAACTTTGGACATCGTAACATATTGATCGAATCATGCCCA[G]CAATGCTGATGGTTGAATATATACTTTTCTGGTTAGGGACCATGGTAGAAAAGGGTTGATCGCAAATATAAAGAACCCTTTTTAATGATAAAATGCACGC
>Marker523892	Cma_Chr20	3821380
GTTTTCAATGTATTTTCTCGCTCACGTTTCCTAAAGCATTTCTCTCGTACATCGATATTATCTGCAAAATGTGAATTTCATGTAACTAACTTATTCATTAG[A]GTTAAAATAAGTGTCGCACAATCATTATTTTGTTACCACAAGAGTGAGATTATGACAAAGAATTAGTCAAATCGTCCTTTCCAATGGTAAGTTAACTAAA
>Marker514400	Cma_Chr20	109600
TCTGTAGTAGGCATATGGTACACAGCCTGAAATTATAGTTCAAACAGACTGATTTATTTCGGATGTCAAAGTAGAGTTCATATGTATTATGAGGGAAGGAC[T]GAATGCAAATGGTACATCAATGTCAATTTCATTAGCAAGGAAACAGTATAATCACTCACCTTCCGGAAATATGGAATGTGGTAAAGAGTTTGAAGAAGTG
>Marker535252	Cma_Chr20	8577967
TCGGATTTGACATATTTTGTTCATAGTTTATGAAGATAACTTCAGAACTCCTGAGCAAACCTTAGAACTCTGTTGCTTCAATTGAGACGTAGCTTGGGTAA[G]ATATACAGAGGCTTGACCTCTTGGGCTCCTTCTTAGTCCTACACAAGGGCCTTGTCCTCCTTGAGCCTTTTAGATATCCTTCTCCTTGTATTTTTTTTTT
>Marker523893	Cma_Chr20	3821417
ATTTCTCTCGTACATCGATATTATCTGCAAAATGTGAATTTCATGTAACTAACTTATTCATTAGGTTAAAATAAGTGTCGCACAATCATTATTTTGTTACC[T]ACAAGAGTGAGATTATGACAAAGAATTAGTCAAATCGTCCTTTCCAATGGTAAGTTAACTAAAGCAATTGGTTTTTTCGATACACATAGAACATCTATTA
>Marker519375	Cma_Chr20	2286586
CCCGTGAGCATGCTTTGCTTGCGTTTACTCTTGGTGTCAAGCAGATGATCTGCTGCTGCAACAAGGTGAGAATTCTTCACATATAATGGCTTATTATCCTG[T]TTAGTGTAACATTGTCGTCCTTTAGTTTTCATTTGTAACTTAAATTTTGCTTTTACCCTTCGTTTCATAGATGGATGCCACCACCCCCAAGTACTCCAAG
>Marker519760	Cma_Chr20	2388269
AAGAAATGTTTCGTTCCCCTTTTCAACCAATGTGGGATCTCATAATCCACCTCTTTAGGGCCCAGCGTCCTCGCTGGCACATCGCTCGGTGTTTGGCTCTG[A]ATACCATTAGTAACAGTCAAGCCCACCGCTAGCAGATATTGTCCATTTTAGCTCGTTACGTATCGCCGTCAGTTTCATGGTTTTGAAACGCGTATGTTAA
>Marker514654	Cma_Chr20	196646
TTGGGCTTGGCATGTCTGGGAAGTAATTTGAGTGAATTACCGTCTTCAGAATTGCTGTTTCATTGTAATTTTATTTATGTTTTGTGGCCTGATTCAAGGTC[A]CAAGTAGGAGGGTCGCCAGTGTATAAAATAGAGAGAAAACTGGGCAAAGGTGGATTTGGGCAAGTATTTGTTGGTCGTCGGCTTACAGGTGGAAATGATC
>Marker519359	Cma_Chr20	2281784
CATATACGAAGAGGAAATTGAGTCAATTTAACAACAGAGTAACTAACAAATAATAAATTAACCATTAAGTTATTGAATATTTTAAATAAATCCTGAAATTC[A]AAAGACCTAAAATTCCTAATCGAATACCTCGCTCGGGTCGAGTGAACCAAAAACCTAAATCACCTGGCTCCAATTTTAGCCGAAGTCCAGCCTGTGACAA
>Marker529684	Cma_Chr20	4906960
GTACTGCGGATTTGACGCTAGACACCGATCATGATAATTGTTTGGCGGTCAGGTACCAGAAGATTGAAGACCTACTAGGAGAAGGTGAACCACTGGGATTT[G]GCAACGCCTGAGCTCGAAGAAGAGGTGGCTGAATTGCATGCCATCAGGGCAGATGAACCGAACTCATTTGCTGAAGCAGAGAGGAACCCGTGCTGGCTGA
>Marker527115	Cma_Chr20	4521821
GATCACTTCTTAATGATAAACCATTAAGATGTTCACGGGACGGGGACGGAAAAGTCAATTACGGAGGAAGAACTGTCTCGGTTTCCTCCCTCTCGAGAAAT[A]TTTTCATTTAAAATTAGTCATTGAGTAATTGTAATCGCTTATAAACTCGAATCTCCGTGATTTATGCATGACTAGGATGAAGCTTGATTGAAACTAAGTG
>Marker527114	Cma_Chr20	4521782
ATCGTATGATCTTACAATTTCTTCGCATTGTAGTGGTTTGATCACTTCTTAATGATAAACCATTAAGATGTTCACGGGACGGGGACGGAAAAGTCAATTAC[T]GGAGGAAGAACTGTCTCGGTTTCCTCCCTCTCGAGAAATTTTTCATTTAAAATTAGTCATTGAGTAATTGTAATCGCTTATAAACTCGAATCTCCGTGAT
>Marker522910	Cma_Chr20	3456266
AAAATCCAACATTATATGTTCATTTTTACACCAGAGAGCATACTAGAAACTAGCGGATGGAAAGAGTTGTGAGATCCCAGTTGGAGAGCGAAACGAAGCAC[T]TCCTTATAAGGGTGTGGAAACCTGTCCCTAGTAGACGCGTTTCAAAACTGTGAGGTTGACAGCGATACATATTGGACCAAAAACGACAATATCTGCTAGC
>Marker519878	Cma_Chr20	2412225
TTAAAATGATATCATTGTTAAGACGCAAAGACAAGCAGGAAACCACCCAAATTGTGCGTTAAGGTCCCCAAGCAATCACAAAAACGAAATATCACAAAAAC[T]CAGAGCATTGAACAAGTAGTTTCAAGTCAACCTTGCTTGTTTTGCTATGGCTACCAACTCACTATTACAAGTCAACTACGCAAATGAAAACTTCTCTCTA
>Marker271498	Cma_Chr11	1412198
AATAACCTATATTGGCTTTCTGAAGATTTGTAGTTAGTCGGGAGCTTTGGCTATTTTGTGTGGATGCTGATATGTTAAGCTTGTTTGGTCATTTTGGTACA[T]ATATTTGAACTTTCTGAGGCAGTCTAATTTTGTGACCAGATTTGAACATATTATCAGTTTGATTTTTAGTATTCTGTTCACTAAATTTTGAGTGAGTTAA
>Marker276692	Cma_Chr11	4645441
AAGAAATTACAAAAATAAAAATTAAAAATTAAAAAACTAAAATTATAAATTAGATAATGGGAAAAAATATATAAATTTGTCGTTATCGAAGAGGTGGAGGT[G]GGTGGTAACTGTCGTTGTGTGGACAGGTGGTGGGGTATGGTTGGGCTGTGATGTAGTGCGTGTTGCTGTCGCGGTGACGTCAGATACCAGATTGCCCTTA
>Marker294558	Cma_Chr11	9709891
AGAATTGCTCGTTACCTCGTGTAGACAAGGAGATAGAGGATCATACTCATTCACCAGCATAGAAGGGGAAAAACTCTTCCTGACCTCTCAAGTCCCATCAT[G]CTCCAACCTGGATCAACGGCAGCAATGGTGAAAATCATTATCAATTACAGTGAAGAAAAGAATGAACAATAGGCAGATGGGAAGGGAATGATTATTTCCT
>Marker291628	Cma_Chr11	9040116
GTAAGATCCCATATCGGAGATGTGAACAAAACATTCTTTTCAATAGTGTGGAAACATCTTCCTAGCATATGCATTTTAAAATTTTAAGGAAAATCCGAAAA[G]GGACATTCCAAAAAGAACTATATTGGCTAGAAATAAAAGAATAATATTTGTAGAGTTAAAGCTGAAACTCTTAGAATACAATAAATGCAAATTAGAACAC
>Marker295553	Cma_Chr11	10004336
TTAATTTGTCCCCCACATCTTATTACAAGAGGTACCACTCTAATATCATTTGTAACGCCTCATACCCAGGATTCAGATCAAGATTCAAAATTCGGATTTGG[A]CACTTGTGTACCCCAATATTCTCTTACATCCCCTGCAACATGGTCACTTTATTTACTCCTCACTTTTAAGAGTGAACAATACTTTAGACCAGCATGAGTT
>Marker281539	Cma_Chr11	6540525
TTACCTTAGGTAGTTAGAAATTGCATGTTAAAAGACTTCGGAATGACGTTTTTTTAATGAGTATGTACTATATATATGTTATGGAAATTTGTCATTATGTC[T]TATTGATATAATCATTATAAGCAAGTCGATCCTTCGAGAGTTGTTCATAATTACAGCTGGGCCAAAAGCCTGTTTGATCTTTCACGTTAAGTACTATTGA
>Marker305135	Cma_Chr11	12220917
AAACGCCCAAAGAAAAAGATGGTGTGAGATCCCATTTGGAGAGAGGAATAAAGCATTATTTAGTTTTAAAATCTTAAGGGAAAGCTCGGAAAGGAAAAACC[T]CAAAGATGACAATATCTGTCAGCAGTGGGCTTGGACTGTTACAAGTATGAAAGCCAGACACCGGGTGGACACCAAGCGGTGTGCCAGTGAGGACATTGGG
>Marker305606	Cma_Chr11	12725003
CTGCCGCTAGCTGATATTGTCCGCTTTGACTTGTTATGTATCGTCGTCAACCTCACGGTTTTAAAATACGTGTGCTTGGGAGAGGTTTTCACACCCTTATA[C]AGGAATGCTTTGTTCCCTTCTCCAACCAACGAGGGATCTCACAATGCTTGATCTTGGACTGGGCAAAGATTCAGCTGATGGATTTCGTGGATGCGGAATT
>Marker302793	Cma_Chr11	11570955
TATGAAAAGGTTTCTGTGGGGACATTTTCTTAGTGCTACAAAATTAAAGAAAACACAGTAACCTCCAAGTCTATTGGAGAGGGGAACGAGTGCCAGCGAGA[G]ATGTTGGGCCTCAAAGGTAGGCGGATTGTGAGATCCCACATCGGTTGGAGAGAGGAACAAAGTATTCTTTATAAGGGTGTCGAAAAGGGGAACGAAGCAT
>Marker282656	Cma_Chr11	7196340
ATATAATTATAGACATATAACATTTCAAGACTTTTAACCAATGGACGTATGCAAATTAGAGAAATAATTTTGTAGATTTCAAACTTGAAACTGATGTCATA[G]GGCTCACATAAGTTGACTCGGATTTCAAAGGACGAAATCAAATTTTTATTAAAGATATATTTGTGATAATGACTTAAGCTAGCCAGGTAAGTAACCTTAC
>Marker295934	Cma_Chr11	10098345
ATCCACATACATAATGCATAATTTTTTTAAAAAAATAATTAAAACCACTAAGATGCAATATTTGAAAAGACAACCGGCATTCTCAATGTTAGATAAACACA[G]ACTCTCCACAATAGTATGATATTGTCCACTTTGAGCATAAGCTCTCATGACTTTGCTTTGGGCTTCCCCAAAAAGCCTCAAACCAATAGAGAGAGTATTC
>Marker298847	Cma_Chr11	10710270
GGGAACCTTAGACCCTCAAGGCGTGGATTGTGAGATCCCACATTGGTTGGAGAGGGAACGAAACATTCCTCGTAAGGGTGTGGAAACCTCCATAGTAAACG[A]CGTTTTAAAACGACGATACATAACAGGTCAAAACAGATAATATCTGCTAGCGGTGAGCTTAAGCTGTTACACTAATATTTTGAATCATGGACGTGGGTTA
>Marker298673	Cma_Chr11	10684892
TGTATTACATTTGTTGTCTCGCTATTACAAGAGTGCGATTGTGGCCCATGGTACCAACCTGAAATTTTGGGTCGATCCAAAAGATTTCTCTAAATCAACCG[T]GTTTAAGGTTAGATTGGTTAAGGAAAATATTTGGACCAAATTGGTGACCTGAATGACCCAAATAGAGTTTCCAACCCAACTTTGGAACTATTTCAAATAT
>Marker293404	Cma_Chr11	9421129
TCACTCCAACAGCATATGGTATCGGCATTGTCTCTGCACGGTAACCCTATCCAATAAAATTATACGTTCTAACTTATCAAGATCTTGTTTACCTAAAATTG[T]TTAGGATTGTGTCTATTTAGTCATAGTTTTCGTATGGGAACGTGCTAAAAATACCCCTTTTCTTTCATCTCGTCCGGACAATTTGTTTTACGTTCTTCTT
>Marker299433	Cma_Chr11	10837622
ATGTGTACAGGCATTTGGGAATAAATGCACGATACTTCCCAGAGTCCAGACCAATATTTGCTAATATTTCTCATTTTGTTGGGAGAAAAAACAAAACTTGG[A]ACGAATACTCAACAAAATACTGACAATTTTAGTTATATAAGCCTTACCGCCAATTGAGGCATTCAAAATATCACTTTCGAGAACACACAAAAAGCAATAG
>Marker273738	Cma_Chr11	2711692
NNNNNNTTTTTTTTTTTTTTTTTTTTTAATATATGATTTTAACTAATAAGTTAGAAGTTTGAACATCCACCTGAACTACAACTTACTTGGATTATTGCTTA[T]ATTAACCAACCGACAAAATCTCACCGGTTAGAAGTCATCCCGACCCTTTTAACATTTTGGGTGATCTTTCATGACTCAATTATACATTCAAGTATACATT
>Marker294905	Cma_Chr11	9786003
CACGAACTAGCGAGTAAATCCCAACAGCTCCACGAAACAAAACCCCTCGCACAGGCCTGAATCGCAAGAACACCCCAACAACTAAAAACCCGAGAAAACCC[T]CAATCGAAAAGCGTAGATCAGAACCCGTCACTGAACCCCACAACTTGAAATCGAACTTGAAACACAAATGAAGGATGCAAGCAGAACATCCAAACCTCAA
>Marker281540	Cma_Chr11	6540542
AAATTGCATGTTAAAAGACTTCGGAATGACGTTTTTTTAATGAGTATGTACTATATATATGTTATGGAAATTTGTCATTATGTCTATTGATATAATCATTA[T]TAAGCAAGTCGATCCTTCGAGAGTTGTTCATAATTACAGCTGGGCCAAAAGCCTGTTTGATCTTTCACGTTAAGTACTATTGATTCTCTAATTAAAAATT
>Marker290674	Cma_Chr11	8892674
TAAGGTATGAAAACAAGGGAAAATCATCATTCTTATTCCTGCAACAATCTCAGTGCACAATACAATACATTCATCAACACATTACAGATCAAAATCAAGAA[T]CATAATCAAATTCACAGCCAACTATGGATTCTAATCCAGTTCATCCTCACGATTTCTCGCCATGAACAGCTTTATTTCAACTCGATTTATTAACGCTTAA
>Marker273995	Cma_Chr11	2820427
TAAGTTAGTATATGCTTTCACCTTCAATAGATCATTGGGTTACAGTGTAACACGTTCAAATTCTATGCTGCCTAAAAGGTGCACTTCGACATGAAATTGTA[G]TAAGACCATACAAAACTTGAATGTTTTTCAAATGCTGATAGCAGACCAACTTGTGGATAGTGTTCTTGTAGGAGGCAATTTGATGTTGTGGAAGAGTAAG
>Marker301531	Cma_Chr11	11341023
GTATGTACACAAGCATCGAAACACTTCCCTTTTTCATGATGATGAGTACGGACGCGTACGCTATGATGATGATAGTGATCATGTTGAGCATGACACTCAGG[A]GGTCTGCTGACCTCCGACGTCGCTACGAACAGCTAGCTCAACGATGATGGGTATAGATGGGGTGCGAACCGTCTGGAGATTCAAACTCGCACGTGTGGGT
>Marker274825	Cma_Chr11	3262293
AGTTTTTCGACCAACTGAAAAGTTGTAATAAAATGAAAGGGAAAGTCAATGGAACTTAGTAGTTTTCGTAGATATCCACATTTCCTAAACTTATGAACGGC[A]AAAACAGCTAAAACACTTACCATGCGATTCACACCACATTCTGGGCGTAGTTCCACTGCGGCTGAGACAAATTCTTTTCCATATTTTGCTTTGAAGTGTT
>Marker292776	Cma_Chr11	9318713
TCATCCCCTTGCGCATGGGTCATGCCAATCTTCTTTGTATTGTTTCAATTTTGTTGTAACGTTAAATATGTCCGAGTGGTTAAGTAGATAGACTTAAAATC[T]TGTTGGGCTTTGCTTGCGTATGTTTGAATTTTGTTGTTGACGACTTTTTAGCTTTATTGTGAGATCTAGGGAACGAATCATTCCTTATATAATGGTGTCA
>Marker297739	Cma_Chr11	10441253
ATTCTGTGGAAAGACGATCTAAAAGATCAGAAAAACGCAAACCCATTTTCTTTACCTTGGCTATGGTCGAAAATCCATCACTGAGTTTCCAGTTAGTCCCT[C]GGTTCGACATCAGTATTATCGATGATATCGTTATAGCTGTTAACATTCTGGCCCAGAAGAGTTACTTCTTTCACACCTTCTCTATAAAGTTCCCTGACCT
>Marker270252	Cma_Chr11	636287
ACTCACAAAATCCAGCCATGGAAGACAAGAATACAAGATGGAGTGATGAGATTTATGTCCTGCTTGAGGAATCTGAACCACAAGATCTTGTCCTCTAAGCG[T]CCTGTGGACTCTCCAGGGCACTCAGTATTATTGTCTAAGAAGTCTGTCTCTGGAGTAAGCACTTCAGGGAACCTTCACTAAGGTTAGTTGATCGTCATCT
>Marker271357	Cma_Chr11	1384072
CTTGCAAACTTCATTGTGGCCTGATCATTTCAACAAAATACGATGGATTCAATCATGGAATTCAAAGAATTGGTCTGTGTAATAATCCATCAGCAGCAGAC[T]AATGAACTAACTGGTTTCGAACCTTTGGGAAAATGGCGAGCAGCAAGCCACGCAGCTTGAGGAGAACGATATTTCCGTCTTGGATGAACTCTTCAGCTTG
>Marker280198	Cma_Chr11	6174554
GATATCATGGTGAACATAATTATCAAAGGTACATGTCCCTACTTGCATAACATAATGAGGAAGTATTCCGATTCACATGATATACATACATGCATGAGATC[T]TACATGATTTTCATTCATAGCATAACATTACACCATTCCCTTTTTCCTTTCGTTCATGGTTGTACATATATGCATCATATATGCATCATATATATATGAC
>Marker271649	Cma_Chr11	1444482
TAAAACTAGAAAGTTACCTAACCTAAATAAATTCATACGCGGAATGACTTGACCAAAGTTCATCCCGACTCAATGACATAAGTGAACCAATTCACCATTTG[A]GTTAATACATTCACAAGGTATTTGCCAATCCGTCATGCTAACCATGTAACATGTGATCTCAATCTAATACCATGAACGTGGAGTCAATATCATGGCACCA
>Marker289950	Cma_Chr11	8662552
GACTACTGTAAAGCTAAACGTTTCCTTTTTTGATCACCATTTTGGTTGTTGTGATATGATAACCATTGATACATCCGCGTGGATCATTGGCATCATCCATC[T]CAATTCTTCAAAGCAATAAGAAAGGCCTCCTTTATGGGATAAGAACAGAGTCCCTTGGCAGAGCATGTATCTATACTTTGTTTTGAAGTCTATGGATAAA
>Marker284182	Cma_Chr11	7387626
AATCTTGAGTTGAGGATTGACTTATAGTTCACTCTCAAATAGCTTGAGGTCAGGGAATATCGGAAAAGCTGAATGAGTAAGTCGCGGCAGTGAAAGAGTCA[G]ATGAATTAGCTGTTTTAGCCCTTTTTCTCAGGAAAGTATCAAAAACAAACTCGAACTTAACACTGCTTAGTCTAGTTAGATTCCCATAAAAAAGCTTTCC
>Marker274859	Cma_Chr11	3272824
ATGAAGCACACTTGAGAGGCATAGCGGCACCCTTGCCTAGCGCCATTCCCGGACCTAACAGCAGACGGACAGGCCGAACCTGAATTCAGACCAAACTCTTT[C]TTTGTTTGAACTACTCCTACGCACGCAGACCGAAAGATCTTGTCGTCTTTGTTTAAAGTAAAAGAATAAATAGGTTCATATGCTTTACCTTCTTCTCATT
>Marker275587	Cma_Chr11	3717537
TTTATGTATATCTCACAGGTACTTGGTTTTACATTTTCCTTTGAAAGCCAGTTAAGTGCTGCGAAATTATATTTGCAACAAAAAAAATTACATACATGTTG[T]CTTTCTTATCAGTTTGTGTTGGCCGAATCGTTTTCAGGTTGAAGTCGTTATAAGTTTGCTGCCACCTAGTTGCCATCTTACTGTAGCAAATGCATGCATT
>Marker274804	Cma_Chr11	3256906
ACGTGTTCGTAAAGAAATTCACCGATAAAATTTATCCTTCGTCCCCAAGCTCTAATCTTATAGAAATTTCAACAATTAAGTATATACCGACACAAATAACA[C]ACGTTGACCTGCCACAACAGTTGCCAGATTACAAGTTTACATAATTAAAATCACGAGAAAAAGGGCATCGTAATTATTTTCAAAACATAAGCAATTGAAA
>Marker302299	Cma_Chr11	11460856
AAAACATCTTTGTGACACAACCCTAAATTCTGTCCACATATTACTATAAATAATACGCATGCATTGGTGTTCATAGGTTCATCATCATTAACATTAACTAG[T]AGTTGTTTCCTAGCAAAATCATCGTCATAATACATCATGACATTTAAAACATGTATTTCATTTTAATATGGAATAACGTCATATTAAGGAATCTCATAAT
>Marker295549	Cma_Chr11	10003994
TACTTACTCTCATGCATTCTAAGAGTGAAGACTTTCCTCAAAGACCAACACAAGTCCTTTCAGCATGTTTATTCTCACTCTCATGCATTCTAGAAAAATTC[T]TCATGAGCTCACCTAACATATAATTATTCAAGTAAACTTAACTTTTTAACTTTGAAGTTCCTACCATTGAGCTGTTGAACCAAAAAGGAATATGCACCTT
>Marker273529	Cma_Chr11	2653326
AAAACATCCATTCCATGACATCTTTTCCATTTACTATTGTGGCTCCTAATCTACTTCTGTTTTAACAAATTAATAATAAAGCAAGGAACAAAGTATTTTTA[T]AATTTAAATTCATCCCTGAATGTGATACACGCAGCAAGAAATCTAATAATATAAGTAAACCAGCAAATAGTGATGGAAAAAAAGGGTAAACTTTTTTTTA
>Marker305732	Cma_Chr11	12738150
CTCAAATTTCGGTTAGAGACCATTACTCTCAAGTTCCTAACTCTAACTCTTTGATTAAGGCATATGCTCTTCATCAAAAGATTAGAAGTTCAAAGTTCTTA[C]ACCCCACTTGTGTCACTATTAAAAATTAGCATTGGCATTGGCATGACACTAAAACAAAGCAAGTAATGGTGAACACACCCTCTTGACCTCTTACGGTGTG
>Marker284895	Cma_Chr11	7512330
TCTATGTTCCTGAACAGTCTCGGAGAAGGCCACCAGCACCCGACTTACCAGAAAGTCTTGGTTCCTCTTTGAAGCACCATATCAATATTGAATTTTAACCG[A]GAAGTCAATTCCCAAGCAAGAAACTTGCTTACCTTAATACTTGGCTCAGTTTTCTTCGAATAGAAAGCAGAGACAACAATTTAAACATCGTTAGCAATCC
>Marker274558	Cma_Chr11	3160085
TGCCCCCAAGATCTAATGCGTAGAACACCCCCTTCTCGTCCCTAACAAAAATGAGAGAAAAAATCTTGGCTTCAGTTTTTGTAGCAATGGAAAAGATCTAA[T]TGGTGGAGATTACATCAATCACCAGTAAGTAATAAGTTTACAATCAATAATTGAGCATTCTAACTTGTACAAGATTTTTCCAGCATGCCATTTGGTGCAA
>Marker281958	Cma_Chr11	7140638
ACATTGTTTTCAAATATTACTCTCAATCTTGCTTTCAAAATCTCTTTGCCCCTATTTTCTAAAACCTTCTTTTCAAAAGAGGGCTAGAGGCTTGAACATAT[C]GTTGTCTGGCCGTAGGCGACACAATCCTAAGTTGGCTTGACTCACTCAGTGTTAAGAGTGAGTGTCGCATAATCATCAAATTCGTTGTCAAAAAGTGCAA
>Marker296444	Cma_Chr11	10215078
AATGCTAGATGTGGTTTAAAAACGTTGAGGAAAAGCCCACAGAGGACAATATCTACTAGCAGTGGGTTTGAGCCATTACAAATGGTATTAGAGCCAGACAC[T]TGAACGATGTGTCAATGAGGAAGTTGAGCCCCGAATGGGATGGACATGAGGCGGTGTGCCAGCAAGGACTTTAGGCCTTGTAGGGGTGGATTGTGAGATC
>Marker271587	Cma_Chr11	1432541
CATCTTAAAAGTGTAAAATCAAACATTAAATTGACATATTTTCGAGGTGATTTAGAGCATGAAAAAAGTGATTCTAGCCATTACAAAATCACTCCCAAACG[A]TGCCCTTAAAAGATTGTTTGTTTGGCTTGTTCTCTGCAAGTGGTGATCGTTCTATTTGCTTCACAGGTAATGTGCATGGCCAGACAGTGATATATTCAAA
>Marker295425	Cma_Chr11	9882068
AGCATTCCTTATAAGGGTGTCGAAACCTCTCCTTAAACCTCTCCTTAGTAGACGCGTTTTAGAACCTTAAGGGGAAACCCAGAAGAAAAAGTCCAAAAAAG[A]ACAATATCCTACCGATGGACTTGGGCTATTATACCTTTTCTTTTTGTCCTTATGTTATGTACTTTTAGGTTCATTCTTTAATTCTGAGTTTCATAGACCA
>Marker298517	Cma_Chr11	10642212
AGGTATTGAATGAACGTCCCACATCGACTAATTTAGAAAATAATTATGAGTTTATAATCAAACAATACCCTCTCCTTTTGTTAAGGCCTTTTAGAGAAACC[T]CAAAACTAAGCTACAAATCTTATAATAATAAGAGTATTTTTAATTATATTTTTAAAAATTTTTTAAAATATTATTAAAACGTTTAAAATATGAATTGTTT
>Marker302223	Cma_Chr11	11445269
TACCTCCATGACACTTAACAAATGCTGAGGATGTTCCTCTAATATCACACTGTATAATAAAATGTCTGTCAAAGAAACAAAGTTCCATTAACAGTTGTACG[C]AAGTTCATTGTGCCTAGAATGTACTGCCTGCGTCCTTTCTCATGGTGTACGCTTGTTCAGAGTGTACTTAATATACTGTCTATAGCTCTAGTTGCTTATT
>Marker304769	Cma_Chr11	12103753
GCAGCAGTACAATCAGGGTGTGAATTTCAGCCTAGGAAATTTGATCTTTATTCCAGGCAGAGGTGAGTTTCTTCCCCTTGTTTTCGGTATGATCCTGTTCA[G]TCCAAGATCTTTTGCGGTTGGTGTGTCAGGAATCACGACTCTCCATAATGATATAATATTGTCCACTTTGAGCCTAAGCTCTTGTGGCTTTGCTTTCGGT
>Marker269668	Cma_Chr11	372494
TCAAAGAACATATAGGAGTGATAGATGGATGATTAGGTTCCACCATGGAATAAGAATCAGAATCTTGTCTGGTGGGCCCTCATTGGGCCTACACTCATATG[A]ACTTTGGGCTTACTTGCCTAGCATTAGCCATTAGGGTCTCTTTTTAAAACTAGGTTAAGCCCGATGACTCTCCTTCAAAATATCAACTATTCGATGGGAT
>Marker302445	Cma_Chr11	11487873
GGTTCGCTTTCGTTTCCCGTTTCGTTACCTCCCTTATCACGTTGCAGCATTTCTTCGATCTTTCCTGCGTTTGTCAAGACGGGTCGTTCTTAGATTATCGG[A]ATTATCGACTTAAGCTTTTGAGTTGAGTGAATGATGGATTAAGTTTTTTTAAGGTCCTTAATTGTTTATTGAAAATAATCATTTTAGGTTTTAACTTTAT
>Marker270221	Cma_Chr11	565766
ATTTAGCTAATCAACCAGCGTTGATTAATAAAATCGGGATCCGCTTCAATTCAGTGATTGGATACATCGAAAAAATGGGTCCCACTTTTAGTCTACTTCCG[A]AAACACCAGATTATAATTCCCGCTTCCCTCCAAACAACAGCTCAAACGTCCGTGGATATACTCGAATGACCGGTAACTCCCAGTGAATTTGGATTGATTA
>Marker271435	Cma_Chr11	1396647
AGGCCCAATTTAAATGGGCCTTACGTTCACAAATTCACGTAGCTAATTAAGATTTAATAAATTAATTATTTTTATAATTTCGCCACTCTGGGCTGTTGATC[T]TGTTTTTTAAAATAGGCATCTCAACCGTTCAGTCGGTTCGTTTATATACCCATCCTCACTCGCTAACAAGTCCTTGGGTTTTCTAGGGTTTTTAGTTCCT
>Marker280201	Cma_Chr11	6174766
GATCCATCACATAACTTTACGTGACAATATATAACATGACATATATAGTAATTCGTTTCATTTACGATATGGCGTAATGGATATCACATGCATACATATCA[T]TAACATCATATGTCATTACATAGAACACATAGACATAGCACAAACAATATGGTGCACGATGTAGGGGCCATGGGGTATGCACCATCATACAACATTCAAC
>Marker298548	Cma_Chr11	10644854
TGACCAAACGACATATGCTCAAGCCTTTGGCCCCAGTTCAAGAATAAAGTTTTAGAAATTGAAATTAGTGTTATATGAAAATGTAAGCAAAAAATAATAAC[T]AACGGCTTACTGCATATAACTATCGGGTAAGGTTGTGTATTGGTCTCTTGCCTCTATTTAGAAAAATGTTTATTGAGAAGATAAATATTTAAAAATATTC
>Marker273739	Cma_Chr11	2711706
TTTTTTTTTTTTTAATATATGATTTTAACTAATAAGTTAGAAGTTTGAACATCCACCTGAACTACAACTTACTTGGATTATTGCTTAATTAACCAACCGAC[T]AAAATCTCACCGGTTAGAAGTCATCCCGACCCTTTTAACATTTTGGGTGATCTTTCATGACTCAATTATACATTCAAGTATACATTGTTGAACCTGAAAA
>Marker301670	Cma_Chr11	11353361
AGAACGAAATATTTTTTTTTTATAAGGGTGTGAAAACCTCTCCTTAGCAGACGCTTTTTAAAAACCTTGAGGGGAAGCCCGAAAGGGAAAGTCCAAAAAGA[G]ACAATATCTGATAGCAGTGGACTTGGGCTGACCAGGCGATGTGCCAGCAAGGAGGCTGAGCCCCGAAGGGGATGGACACGAGGCGGTGTGCCAGCGAGGA
>Marker277235	Cma_Chr11	4980920
TAGAAACCTTTTTCATATTAACGCATTTTAAAAACCTTGAAGGGAACCCCGAAAGGGAAAGTCTAAAAAGGACAATATCTACTAGCAGAGCTAGACACCAG[A]ACTATGTACCAGCGAGGAGGTTGTTCCCCGAAGGGGTAGACACGAGTCAGTGTGGATTTGCCCACATCGATTGGAGAAAGGAATGGGTGCTAGCGAGAAC
>Marker272463	Cma_Chr11	2058338
AAAAAGGCATTTGCCGAAACATATCTGATACAAAACATACTGAAAAATATTCCACTTCAGTCAGTAAGCTGAAGAAGATAATTTGGCCTGGAGACTCCATT[A]ACTGCACCAAAAGGCTGGGCTGTGCCTGCAAATGGAGAAAAAATCAGAATAGGAGTTCCCAAAAAACAGGGGTTTAATGAGTTTTTGGATGTGACTAGAA
>Marker273329	Cma_Chr11	2535775
ATGGTCATTAAGGCCACCTCTCAATCTCAGGTGGTGTATCAACGCGCTGAAAAGAGAGCGTGAAGGTAGACTTTAAGTATCGAAACGGACAGATCTATCGC[T]GGGACCGAGCGCCTGTCCCCACAACGCCAACCGCCACCGTTAGATCCGGAAAACTGCCATCTCAGCCGCACGTTTAATTATGATATACTACAACAAACAT
>Marker269671	Cma_Chr11	372829
AGCTCGATAGAAAATGTATGAAAAAACAAAAAAAAGAAACTTAGAATCGTACTATCCATCTGTCAATCTATAAAATATGAACTCGAGTATTGAATGAATAA[C]GTCGAACCGTTTACGGGGTGGAGAGCATTAAAATAATTGGAAGGCATGAAAGAAAGGGAAGGGAGTAACCCATCCACATATATTTTTCAATATTGGAGTG
>Marker293790	Cma_Chr11	9546626
ATTTTGTGCACATAGCCGGTTAAACTCCTTCGTATATTCAGCACAGATTGTCGGTTAAACTCCTGCATATTTGTCTTCATTTCTTCAATAGATCTTTCAAC[T]TGATAACATCTGGCGTGTCATGGTTTGAGGAGATAATGGGGTTTTGAGAAGTCGAAGCATCAAGACTAATTAGAACTGTGTCATTGCCAGTCGTTGGTGG
>Marker276829	Cma_Chr11	4704397
ATATTCTATCATTGTCTAGGGGTATTGCTTGATGACCTTCTTGTTGCTGAGGATCTAGCAGCTGCTGAAACGACAAGTGCAGCTTCACATGCTGCAGCTGT[C]AGCTGCTGCATCTGATGTTCAGTCTGGGCAGCTGGCTGGAAAATGTGGATTTAGCGAAGAAAGGAGTAGACAGGCCATTCATGTTGTGGCTCCTGATGGT
>Marker304816	Cma_Chr11	12113275
GAACATAAACTCTTATGGCTTTGCTTTTGAATAAACCTATGATCTTTCCCTTGATTAGCCAATACGGACTTCTCTCCCAACAATCTTCAAAAGTTTCAGCC[G,T]GCTTGAAATTTGAATCCATGAACTTTTCACTGAACTGTTTTGTAACACCTCATATCCACTACTAGGAGATATTGTTCTTTTTGGGTTTTCTTTTTTGGGC
>Marker272789	Cma_Chr11	2149914
GAAGGTCCACAAGTCAAGTGCAAAAGGTACAGAGCTCGGTTAACATACCTGCAATAATCCAACACACATTTGTTTACTCAATCCAACATCATTCAATCAAA[T]ATTAGTCAATACAGCCAGTGGAAACATACTTCAACGCCAGTTCTGTATGCTGAAGTCTATAATAGAAAACAGCTAGATCTCCATAACTTTTCATTGTATC
>Marker302976	Cma_Chr11	11653885
ATCAATTAACAGAGTGTGCATGCAACCGTCTTCTAACATCATAATATATAATTCATGCAAATTAGGCATGCCGGCTCAACGGGGCGATGGCCTCCATCAAG[A]CACCTAGAACACAAAGTTCGCGCTCAATGGGGCGAACTCATCCATCAAGCACCCAGAACGCGGAATACACAATTCCAACATAAATTAAACGCATGCATAC
>Marker300081	Cma_Chr11	11046982
TACCTCAGTATCTAGTTACTGATGTGCTTCAGTGGACAGCTAGTTCCGAAAGCTGTTAGTAATATATCCTAAAGAGACTGGCCACCTATGATTGACCGCCG[A]CCGTCACCGTCTGATTCGCTATTGGAGGAACTACCTTCTGAATCAGAACCTGCAAGAGAGATTGAAAATAATTTAGCCACAAGAAGCTTTTCCATGATTC
>Marker271087	Cma_Chr11	1242338
TATTATCATGGTTTATATCATTATGTGTATTCATGTTGTAATCATCTTTGTTCACCATTCCATTTTTTTCTTCATCAAATACAAAAAGAAAATTAATAATT[G]ATATGTATGTGTATATTAGAACACCACCCAATTCATCCAATTATTGCTCTAATTTATTGTTCTTATTTTATTTACTTTGCGTGAAATTCTAATTAATTAT
>Marker275137	Cma_Chr11	3602048
CAAATCCGGGTACTCAGGTGGAGACTTTGGACAAGGTGGTGGCAGCGAAGGCACTGATGAAGAGTAAACAGACCGAGCAGCCATTGCTCGAGTCACTTCTC[T]AGGGCACCCGACACTGATAGAAACCCAGTCGTGAATCACCAAAGGTCAGAGCACAGATGAGAAAGAAAACAACACAGAAAGTCTATAACAGCAGAAATAT
>Marker272920	Cma_Chr11	2371562
GAGAAGCAATCATGTATAAACACAATGGAAGACTGATCATAATTGTTAACATTCAGAATGTAACCTGAGATCTTGAGTTTCTTTGTTGTTCGTTCAAGACG[A]TGAATTCTGCTGGAAAAACGTCTTGAATCGCCACTCGCTTCATCATCGATAAAATCGCCACTTATATCAAGGAGCCACCTGTCTTGATCTCCTGTATTAC
>Marker276689	Cma_Chr11	4645136
GTAATCACTCTCTCCGAGAAAAGCGCAGCGGCTCCGGTGATGTCCGCCATAAAAAGAAGACAAGGAGAAAATGTGAGTTTCCCAAAATGGCCTCAGAAATC[T]CCATTATTTACATAAAGTACCACTACGGCTTTTTTTTATTATTTTGTGTCAAAATTACGATTCTAACCTCTTGTAAATTGTCGCTTTTTTTTTTTTTTTT
>Marker294370	Cma_Chr11	9683661
AGTTTTGTAATTAGAACACTGTGAGGTGAAAGAACGGAACAAATAAATCATGCAATTACCTTTGCTTCTAAGTAAATTCCAAGGGATGAAATTTGTAGAAA[G]TTAAATTCTAAGTAAATGGCCATTGGCCATCATGGTTTGAACCATTGCCTCTAAGATCTACATTATTTATATTATTTATATGGGTCCTTACTATAAGCCA
>Marker273147	Cma_Chr11	2471978
CTTAAGTTGAGTTGATTAGCTGACGGTGCGATGAAAGTGAAATTAGCTTTGTTTCTTAAATCTTTGTGTTTGGACGTGTGGCCTAGTTTGATCGGTTATTA[G]GAGATGAGACTAAGAACATTGCTTTGTTTGGCTTTACAAGAAAAGATCAAATATTAGAGCGGGAAAAGGGAAATTGATTATATTCAGTTCAGCCATCTGA
>Marker304920	Cma_Chr11	12147460
AAAACACGTCTACTAGGAAGAGGTTTCCACATTCTTATAAGACATGTTTTGTTCCCTTCTCCCACCAATGTGGAATCTAACCGTCCACCCTCCTTGTGAGC[T]CATTGTCTCATAGATGGTCTCTTAATTGAAATAGATTTATATTCACAATTTATTGAACTAGATATTCATGGATAACGAACGAAGTGGTGGATAAATGATA
>Marker295318	Cma_Chr11	9862389
CCAAAAAGCCTCATACCAATGGAGATGTATTCCTTACTTATAAACTCAGGATCATTCCATCCATTAACCAATGTGTGACTCCCTCCCAACAATTCTCAACA[C]ATCTTCCTTTCAAACAAAGTACACTATAGAGCCTTCCCTAAAGTTCATGGAGCCCTTGAACAGCCTCCCCTTAACCAAGGCTTGACTCCTTCTCTAGAGT
>Marker275932	Cma_Chr11	3859857
AAAAGAAAAGCAACTACTTGAGTGGGAGAGTCAGAGTCGAAAGGAGGATTCCTCACTTCTTTCTCTCATTCAAAACCGTGTATGAGACTTTCATCTCGTAT[G]GGCTCCTAAGTTATTTGATAAAAGAAAGAAGAATACAATCTTCTACATTGAGATCCACCTAACAGTAAGTAACAATCTTATTGTTAACTTATCCAGTTCA
>Marker281717	Cma_Chr11	6851555
AATCTCCGCCACTGAAGAACCAAAGTTCTTTACAAAATTAAAAAATAAATAAATAAATAACTATATCATGCACAAATTGAAGCTGTAGAACACAATTAACG[A]GCAATGGGAAGTCAGGGAAGATGATACGAGTATCCCTGTCTCTCCCTGTGAACCCCTCCCCCACTTCAAACCCCCCCAACCCATAACCCTAGCATCCAAG
>Marker303540	Cma_Chr11	11771336
GTAAGTCCATGACATTATTTTAGGAAGACATTTTAAATGATTATTTATGCATAAGAAGTTACGTCATGTATACAGTAGTGACTTTAGGTTAGTAGAAATCT[C]AGGGTGAAGTTGGAATTGCATTCATGTTTGGTTTAACAACCCTAAGGTTAGATCACGACATTACTTTATTTGATTTAAATTCATGTTATCTTCTAGGTAT
>Marker272857	Cma_Chr11	2360083
TTGATGTGAGATCTCACACTCCACTCCTCATAATACTATTGGTACCCGATTGAGGACAAAATAAAACAAAATAAAAAAAATATTAGTTTATTTACGAAAGG[A]AAAAATGGGGAGTGAGTCAATGTCTTGTACAGCCCAAAAGGGCATCGTATCACATGGCAATCGGCAAAGGCGGCAACACAAGAAACAAAGTAGGCCAACT
>Marker283280	Cma_Chr11	7243881
AACCCTTTTGTGGATGGTTCAAATCACGAGTTTAGAAACAAGTTTTCTTTACTCTTGATCTTGAACGTCAAAGTAATCCGTTCTAAACTTTTCTCGAGTTT[A]GATTCCATATATATACCTTAAACTCAATAATAAAGAAAGCAAAAATTACTCTACTTTTTTACTTTTTACTTTCTGAATTCTCCTCATTTTGGGCCTAAAA
>Marker293023	Cma_Chr11	9360389
TATTAACAAAAGATACCGTCCAAGCTCACTACTAGTAGATATTGTCCTCTTTGAACTTTCCCTTCCAGGCTTCCCCTCAAGGTTTTAGAACGCGTCTGCTG[A]GGGAGAGGTTTCCACACCCTTATAAGGAATGTTTCATTCCCCCTCTCCAAGCAACATGAGATCTCACAATCCACCCTTTTTAGGGGGCCGACATCCTCGC
>Marker295440	Cma_Chr11	9883276
TTCGAGAGTATATGCTTTATCTAATTGATCTGAGCTCGGGATGAGCAGATAAGGACATGGTTAACGAACTTTCCTTTCTATCGGTAGTGTTGTACTATTTG[T]CTTATAAACTATTAACCCAACACATTTAGGCTTTCTTCGATTTCTATGTTCTACAGATTCACGATTCGGCATATCCTGCTTAGGGAAAGTGACTTCGTTT
>Marker283158	Cma_Chr11	7234116
TTTTTTTCGAATTGAATCGGAAAAGACGGTTGAGGATACCAGTTTTTCTGATTACTGGTATTATTTTGACTTCTTCTGGGGATCCTTTCAATTTGATTGTC[A]GAGAGGTTCTTCTATCTCATTTACAATCTCGTCTTCGGATTCCTAGATTTTGTCGTAATTGTTAACGACATTGACAGATGAATCCTGAGGTGTTATTCTA
>Marker273901	Cma_Chr11	2776385
TCAAAACCTCTGCTTAATTGGGTCTACTCCAATGAGAATTCTTCAAGCCATATTAGAACCTCATTTCTCTGCCAACAAAACCCCAAATAAGTGCTTATTTG[A]TATGGAACAGAACCTTAAAATCTGTCCTTGAACTCAATATGCGATCAAACAATGTCAAGCCATAACTAGAACAACATATGATGGAAAGGAAAATGGAGTT
>Marker295518	Cma_Chr11	9999791
AATAACACAGCATGAGGAAACAACACTTACCGTAGATAAGCAGCTCTAGGTTTGTCTGTAGAATGATTGCATAAATTGATTGTTTTGACGACAATCTAGAC[A]TGTTCATCTAGAGATTTTATGGTCAACAATAATCCTTACAGGAGAAAAAACCATCTTTAAAATGATCAATCCTACTCAAATCTCTAACAGTAATTTCCCT
>Marker270704	Cma_Chr11	1089123
CAATCAAAGAGTAAAATTCCAATTAGTGATAATCTGAAAATCTAGTGAGTCAAATGCATGTCTAATTTGACATAATTGCGTAGGCTAGATTATTCTTTAAC[T]GACAACGAGTAAATTAACTTATATTTTAAACAACAATGTACACATGAAAAAAAATTGTTACCTGCGAGAGCGGCTTCGCCTCTCCCTTCTTCTCCATGGA
>Marker272666	Cma_Chr11	2110683
CAAAACAATTGAAAACAACAAAAAAAAAATATTGATTGTTAGCCAAATTTAATGTACAGGTCCCAATTTCAAGGCACTGTCCCGACCATATAATTTCTTCA[C]ACATGGATGTTGTTCCTCGCCATGTTCCAAGCAGCCATCTTTACACTACTGGTTGACGACAGCTCAAAAGTCTGGAACCTTCCTTCTCCATTGGAATTCG
>Marker271436	Cma_Chr11	1396842
GTTCCTCGCACTCGGTTTGAAGTTCCCTACCTCTTATCCTTCCTGCGTTTCTACAGGTTTGAATCTTCATAACTCTGAATCTTAACATTTAATTTGCTATC[A]CAAATCAAATTCTCTGCGCTCGATATCTTTTTCGCTATGCGCTTTTGTTGGTTGACATTACTTGAGTACGAAGAGTCGCAAAAATTGGATTTGGTGAAGA
>Marker298518	Cma_Chr11	10642243
TTTAGAAAATAATTATGAGTTTATAATCAAACAATACCCTCTCCTTTTGTTAAGGCCTTTTAGAGAAACCCAAAACTAAGCTACAAATCTTATAATAATAA[G]GAGTATTTTTAATTATATTTTTAAAAATTTTTTAAAATATTATTAAAACGTTTAAAATATGAATTGTTTTTGGGTGGCGTGGGACCCACTTTCTATTTCG
>Marker293418	Cma_Chr11	9423939
GCCCGAAAGAGAAAGTCTAAAGAAAACAATATCTACTAGCGGTGGGCTTGGACCGTTACAAATGATATAAGAGCTAGAAACTGAGTGATGTGCGAGCGAGG[A]AGGCTGAGCCCTGAAGGGGGTGGACACAAGGTGGTGTGCCAACAAGGACACTAGACTTCAAAGGGGTGGATTGGGGGGTCCCACATTGATTGGAGAAGGG
>Marker295519	Cma_Chr11	10000332
ACCCCTCGCTCCCTCATCACCTTCTTGATCTTTGAAACATTGTCCCACTGACCAGCTACAGCATAAATATTAGACAGGTTGATATAACGACCAGCATCTCG[A]AAACTCTTCCATATTAAAAAGCTGATTCGCTGCTTACTTAGTCAACTTATGATTCTTATGACTTCTGCATGAGTTAAACCACATAATCTCATCAGACTCA
>Marker289364	Cma_Chr11	8320883
CATCTCAAATTAGGGTTACAATTTCGTCGCCGCTAAACCCTTGGCCTCCTTCGCCTCCATAAATATCCACCGACGTTCTTCATCTTCTTCACCTTTTTGTG[A]GCTGAATTCGTCCATGGTTCTAAATTCTCCGATATCCGTCCCAGCAGTTTCTTTTCGTATTGTTTCAGTTTGTATGGTTAGGGTTTAATTTTGGTTATTG
>Marker299309	Cma_Chr11	10808068
TGAATGGGCTTCTAAAACTTGGAGGATCAGATTTTCATGGAAGAGGTGGAAACAGTGAATCTGAAGTTGGAAGTGTAAACCTTCCTGTTCTTGCTATGCAC[T]GACTTTCTTAAGGTCGCTCGATCAATTTGGTGCAGTGCCATTCGAGACATTCTCGAGAGTTACGTCGAAGAGCCTTCAAACTCAAATCTAGCAAAAATTA
>Marker285199	Cma_Chr11	7564577
TCGGAATTCTTGACTGCATTTGCTTCCTCTTTTGTGACGAGGACGGGTCCGACCTCCTCTTGTTCTACCCTTCCTGAATCTTTCTCAGCAACAACCATGTG[T]GCAGATCCCCATAGCACCAAGGGACCTGTGGTCTGGCCCTGAGCCGTGGTATTTGAAGAAAGGCTGGCTTCCCTATTCTACGAGGATGGATTCCCAGACA
>Marker276187	Cma_Chr11	4528003
AAAATAATTTAAAATCCAACTACATATAAAACTTTAAAATAAAAGGAAAAAGAAACCGGATTAAGGTTTAATTGTGTTTAGCAACCAAAGAAGAGTCCACA[G]ACTCAACCTAAGCCCTACTTTCTATTTTCAAGAATTTAGTTGTCCTCTTGTTATTTTTTAAAAATTTAAATATAAACATATACAAGTCATAATGTATCAC
>Marker271437	Cma_Chr11	1396863
GTTCCCTACCTCTTATCCTTCCTGCGTTTCTACAGGTTTGAATCTTCATAACTCTGAATCTTAACATTTAATTTGCTATCCAAATCAAATTCTCTGCGCTC[T]GATATCTTTTTCGCTATGCGCTTTTGTTGGTTGACATTACTTGAGTACGAAGAGTCGCAAAAATTGGATTTGGTGAAGATTGTTTCTTCATTTGGAAGAT
>Marker295517	Cma_Chr11	9999513
ACAATCATATGGGTAATAAGCTTTTAAGAAAAATATTAGATTTAGAAATTATATCATGCACAATGCCTTGTGAACCTTGCTGAATTCTATTTAACAACATG[A]CAGGAGAATAAGCTTTTGAGGAAAGAGTCACACACAGCCAATTTTGCTCTGCACGGTAGAATTGCTAATCAAATGAAACAAAACCTTAAGCTTATATGAA
>Marker274159	Cma_Chr11	3033510
TTTCTTATGTGGGGGCTGTTAGGGCAAACCCTAGAGGGAGAAGCCTTTCTAGAATTTGAAACAAATTTAGGATCAATTTTCTTAAACTCTAATCAATATCG[T]AATAAAAATGGGCTCTTCAAACTCTTTTCATCATAACAATTTATTTTGTTTACTTCTTTTCAGAACAATTTAATAAATTAAACTCATAATTAGTAAGAAT
>Marker273731	Cma_Chr11	2709331
GAAAAGGAGCAGTATATAGGTTTCAATGGCATCAACATAATGGCAAGAGGAATTCAATGAAAAGATGACTGCAAAGGAAGTGAACAATGGTGTGCTGGGTC[T]GAAATCAAAGAGAGCTCAAGATATAAAACTGTTACCCATCCGAGCGAGCCGATTGATCCATCCAGGTATCCGTTTCCCAGTCAATCTGCTTGAGACATCA
>Marker283584	Cma_Chr11	7308908
TGGAAAATCTTTATAAGCAACTAGTCGAGCTAGTTTACTTCCATGACTTCATCACAAACGAACTATTATTTCTCTCATTTAAGCCCTTCTATCCTTTATCT[C]TTCTTTTTAACTGGATGAAGTTACTTGGCGCTGTTTTGAGCTAAGGGACGTTTTACTAAAAGGAGAAAGGCGCATAGGATCAGATCGCTTGATCATACAC
>Marker274397	Cma_Chr11	3098300
CAGCCTCCATGCATGGAAGAGTTTGGAGATTTTGCAGCAAATTTACATTAGGGCTTGGTTCATACAAAAACAACAGAACAATTACAAGGCATTTGGCCATA[G]AAAATAGAATAATACATATCAGACGTGGATCACACATGGGAATGAAAACAACAGTCGCCTATTCTTCATGAGAGTATTGTTTATTACCAATGAGGAGTAA
>Marker289558	Cma_Chr11	8521615
AAAGAGTGTTTCGTTCTCCTCCCCAACCAATGTGAGATCTCATAGTCAGACACCGAGTGGTGTGCCAACGAGGATGCTGGCCCCCCGAGGGGGTGGATTGG[A]GAGATCCCACATTAGTTGAAGAGAGTAACAAAGCATTTATTACAAGGGTGTAGAAACCTCTCCCTAACAGACGCGTTTTAAAACCATGAGGCTCACGGCA
>Marker294998	Cma_Chr11	9803544
TTCAACTCGTTAAAGTTGAAATCTTAGAAATCCTTGGATATATTTAGATCAAGAAAAATGATCGATTATTTAATCCCATCCAACCCGTTAAATTTGAAATG[C]TTAGAAATCCTTGGATATATTTAGATCAAGAAAAATGTCTACTCATGGAATAGGTCATAGCGGGAATTAAAGAAAACAAGACCCCTAAGAGTGTCTTGTA
>Marker299071	Cma_Chr11	10761589
TCAAATATTTACAAGTCACGACGCATTACTAACATTTGATACAAATATCAAATATTCTTAATCTTCATAACAATCTTAAAAGTCGGGTTTGATTACATCGA[G]ATTGTGAACCCTATTTTCGAGTTGGTTGGGTTGACTCGACAAAAAACGTTTCAAGCCCCAAACCAAACCGAATTTTTTGACTTTTCAAAAATTCAACCGA
>Marker283776	Cma_Chr11	7341709
TAAACTCAATCTTTTTCTTTCGTTTTTTAACATGATTTCCTTCAGAATTATGCTCAACTTCTGTGATGGTCATAAGTTTTTCCTTATATTTTCTTATCAGG[A]CTTTCTTGCTTTAAAATATTTGTCTCTATTTTGCTTTTTTTATTTGATTTCCCCTTATGTTCTTTTATCCACTCATTGCTTTTCAAGTGTACACCTCCGC
>Marker271986	Cma_Chr11	1544542
AAGACGAACCGGCCTCGGCCAACTCCACCACCCTCTAACCTCTGCAGTAATGCCACACTTTCACAGGTCTCTCTCTCTCTCTCTCCTTTACATCCAAAAAC[A]CCAAATCAAAATCAAAAAATAAACCAAACCCATTTCATATTTTTGAAAACCCATATGGAATTATAAACCTTTTAACACAAAAACTCAGTTATGATCTACA
>Marker303479	Cma_Chr11	11761958
TTTTAAAATCTTGAGGGGAAGCTCGAAAGGAAAAGTTCAAATAGAACAATATCTACTAGCAGTGGATCTGGGTCGTTACAAATGGTATCAGAGCCAGACAC[T]CGGACGATGTTGTCAACCTTCTCGCTGTTCCCCAAAGGAGGGTAGACACGAGGTGGTGTGCCAGTAAGAACGTTGGGCCCTAAAAGGGTGGATTTGATGG
>Marker278080	Cma_Chr11	5513479
ATTCTTGGGACTGATGATGATCATGTTCTCCATTCTCATAAGCCACAGGAATTTTCAAAGCTTCAGGTTTCTTAAAGCCATTTCTAGTGCCTTTCTGTCTA[T]GTTTGATCAGCAATGTTCAAAATAGAAGTCATCGATTCACAAAGAGGCGTATCCGAACTAAACGCCAACACATTCCCATTAGGCCTGAGACTAGAATGAC
>Marker301103	Cma_Chr11	11279446
TTTCATTATCATTAATAAGTAGTTTTTGGAGAATTCCCCAAACTTAGGTCTACGAAATTCTTGTGGGCTCGAATGATGAACAAAGAAGTTATGAGCCATGG[A]AGTCATAGTGATGATGATCCATGGTTGAGAACTATCAGACAAACGATGTATGAATTCACTAGGGATAGAGAGTTGGACATATCGATAACTATTTGATGAG
>Marker292316	Cma_Chr11	9232257
AAAGTTGACATTATCCTTTTTGGGGAAAGCCAACCATCCATGCCAAAAATAGTGATCTTCGTCAATTTTGCTCAACAAAATGTGCCTTAAATTTATGGTAC[T]TCAGACAAATCCTATATTTGCGCACTCCCCTGAAAAATTTCAGACCCTCCTCCAAAGAGAGAGAGTAGCACTAAATTCCTCTCTCTCACTATATCTAGAG
>Marker270547	Cma_Chr11	808397
ATTGTAAGGGCCAAGTGGCTATTAGCTATCAGAGAATTAAGGTGTGTATACCTGCAGCAGTCTTTACATTTGTGAACCATGCTGCAGTTAAGAAAGCCAAA[C]GAAATTTGCAAGTTTATGTAGAGGAAATAAAACACAACTTGGATGCTGTAGTCGTTCAATGTGAAAAATTTTAACCCTGCAAGAATATCAAAGGATTAAG
>Marker300449	Cma_Chr11	11139526
AGGTTGTGGGCTTCTTGGGCCGTATGTTTGGGAGTGGGCTCGGTCGTGAGTCATTTCTTTTTGGATGCTGAGTTAAATTTTTTTTCAAACCGGATTGGTTA[C]GGACGCAATCTATGTTTCTGACTTTCGTTCGAAAGTTTTTTCTATCTCGTTTAAGTCGCATTAGTTAAGAAACACGAAAATTTGGTTGAGTATCAATGCA
>Marker299332	Cma_Chr11	10817241
CACCTTGCGATGGGTGGTGATCAGGTGCTAGTGGATATTGTCAAGTCAATAGGCATGATATCTGCATATTAATTTCTCTTTCTAATTCCTAATCCAACGTC[T]CCTTCTGTGCTAGCATTCTGATAAAGGCCCATCCCTAGAATTATTACTCCCTATAATTGATACTATCTTTTTGAAGTACAGATAAAACCTACCAATTATT
>Marker293500	Cma_Chr11	9438674
CGTTTTACTTACTGATTGGTTCTTTGATTTGTTTTCCATGTTTTTCTATCTGGGTTTCTCGGATTATTTTTAGATTGGCCTTTAAGGTGTTTGTTAATTTG[T]CTTGACTGAAAAGTGATTTGGCATCTCTGTGAATGAGTTTGATTGAAAGTCTAGTTTATTTAAGAGAGAAAAGCTCATTTTCTTAGCTTTGATAATGGGA
>Marker293796	Cma_Chr11	9547637
TGCCATTGTCGATGTCATGAATGGCTAACAATGTTTAAGACAAAGGGGGCTGAAAGGAGACTAAACACTCGCAAGAGGAGTGAGCACGAGAGAGGCAAGCG[A]ATGCCAATGGAAGTGCTCCAAGTGGAAAGAGCATGAGAGAGACAAGTGACACCCATGGCAAGTCTCCCAGGGAAGTGAACCTGAGAGAGGCAAGCAACCC
>Marker270751	Cma_Chr11	1097780
TTACGACCCATGAATCATCGAGAGCCTGTGAATGAGTAAGAAAATAACAAGAGTATAAACCTGTGAACAAGTAATACATATCATCGAGAGCCTCGAGACTC[T]TTATTGCAACCGCCTAAAAGAGCAAGCACGCCAACTTTGTAAGGATCTAAACAGTCTCCAGCCACTGAAAATCTAGCACAAGGTCCATCACCCGTAGTTG
>Marker272602	Cma_Chr11	2092550
TCTTTAACTGATTTTGAACCCAAATATTAATTTCTGTCATGAGAATTATCACCTCAATAATCAAATTTTGAACCATACAAAAGGCTAGTAGCTTCCTCCTC[T]AGTTTATTTTCAACTTGAATTCCAACTCTACTATCTCCACATATGATTCATTGATTGCTTTCTCCATTTTGATAGAACTATCGCCTGGAGTCGGCCAGAT
>Marker282938	Cma_Chr11	7219917
AAAGGAGTACGGTTCATATCTCGGCTAGTGATGGGGTGTGATCAAGTCAAAGACTTGGCCCAGCTACGCCAAGGAAAAGAATAAAAGAATAGAAGGCGCTT[C]TGTTGGGAATTGGATCCTCACGGACAGAAAAATCCAACCGCCTTCTTGGACTAATCTCTTTGCTTTCATCATCGAGAATACCTTTGGGGTGTCCCGATAC
>Marker302124	Cma_Chr11	11421977
TATTTGAAAACACTTTTAAATTCATTGAATAATTTGTCCCCTCATTAAGTTTTAGATAATTTAAATAAACTTAGGAAAATATGTTAAAGTTAAGTTAGGTA[G]GGAATCAGGCTTTTTTTGCCCATACGAGTATGGGATAAATGTTTTTTTATATAAAGTTTACAATTAGGTTCGAATTTTTTATTCTTGAAAATATAATTTT
>Marker282516	Cma_Chr11	7185152
TGTGCTTTATATTAAAATGAGCCGTAAATTATTTATAAGTTTTCCTAACGCTAAAAATGGCCATAATTATCCCATGTTTTCTTACTCATAAACCACTCTTC[T]CCTAAAATACGTATGACTTTAGGACTGAATTTAAAAACCAAAATTAATAACCGCTTCTTTCTTTTTTTTTTCTCTCATTTAAGTTTATTTCCAACATGTG
>Marker301449	Cma_Chr11	11330469
GGTAAACCTATCTAAATATGCCACATGCTAGAAATCACTTGATTATGTATGCTTTCACTAAACATTTGGAATGATGCTCTGCCTTGGTAATAACATTTTGT[C]ACTTTCTCAACATTGCCAGGTTGTACGAACCAGTCTTATGCCTGGTCTTTTGAAAACTGTTGGACATAATAAAGATCATCCAAAGCCCATAAAGGTACAT
>Marker281650	Cma_Chr11	6837086
CAACAGCCCGCCAAAACTAAGACTTCTTTATTTTAATTTTTTTATGTGAAACATTCTAGTATTTCGATGATGAGAGGAAATATACACAAAAGAGGTGGAAG[A]AAACCCTGAGCCGAAGGAGGTTATAAAAAAGACCTCCAATTGGCCAAAAGAGAGGATAAGCTGTAGCTATGAGGAAAATGGGAAGAATTTTTACACTAAA
>Marker305543	Cma_Chr11	12714024
TTCGTTTTTTTCCATTTCAGTCGTGGCTAGATTCGACGGCCTAGATCGAAGGTCAATATTTAAAAACGCTATTTTAATGGGTAGTTGGTTACTTAACAAAT[A]TGAATAATAATATAAAACTATAATAGTTTATTTATGCATAATTCAACTCACGACCAAATATTTTCGATCCAAATATTATAAAATTTTAATTTAGTTTACA
>Marker304712	Cma_Chr11	12083089
TAGGGCTTGGAAACCCTAGGTTGATTTCTTTACTATTAATTTGGTTGGACGATTTATTTGAAGTATGAACGATGCATGCCTTTGTGGCCTTTGCCTTTGCG[A]CGTGCAGAACCTTGTGATTGTTTGATGTCTATTTTATTATGTTATTGTTGTGATGTGATCCGTATGCTATGATATGAGGCTCGATATGTTGTAATTATAT
>Marker275541	Cma_Chr11	3709453
ACTATGCTTCAAATTCCCCCTATTAATTTAGTTTTGCATGAGAGTGGTTGTCAACAAAAATATTTTAGTTCTATGTAAAATTCAGTGTATTCAAAATTCTT[C]GAGTTGAATATTTGCTTCCTTCCATACACAAAACATGGAGACGGTTGTATGCTCTAGGATAATATATATTGATAATACCCAAAAATGGTTCTGCGCAGGG
>Marker271090	Cma_Chr11	1243225
CTATAAAAACTCTTTGATTTTCAAAATTTCTTATTTCCCCCAAACGATCGTTTTGTTGGACACACTTTTCAATTCAATATCAAATTGGCGTCTCACTGTTG[A]CGCTTCTTTCTTTGTGTTGTATACGTGGCAACTCTTGATTTGTTCATTTTTTTAAAATTATATATATATATATATAGTAGGTTGACATAATATTTAATTA
>Marker299431	Cma_Chr11	10837533
AACGAAAAAGAAAAAAAAGAGAGAAAAGACTACCACTTCACTAGCAAGAAAATGTCCTACATAGGGCAAACTGAAGGGAATATATGTGCATGTGTACAGGC[T]ATTTGGGAATAAATGCACGATACTTCCCAGAGTCCAGACCAATATTTGCTAATATTTCTCATTTTGTTGGGAGAAAAAACAAAACTTGGACGAATACTCA
>Marker299432	Cma_Chr11	10837553
GAGAAAAGACTACCACTTCACTAGCAAGAAAATGTCCTACATAGGGCAAACTGAAGGGAATATATGTGCATGTGTACAGGCATTTGGGAATAAATGCACGA[G]TACTTCCCAGAGTCCAGACCAATATTTGCTAATATTTCTCATTTTGTTGGGAGAAAAAACAAAACTTGGACGAATACTCAACAAAATACTGACAATTTTA
>Marker292053	Cma_Chr11	9158787
ATGCATGACATGACTAATATGTATGGAAGAATCCTTAAAACATTACAAAATAATATCATGGACTTAAACATTCCTTTAAAATAACATTGTTAACAACACAC[G]CAAAAACATTAATATAAGTTCAAATGTAACAAACATACACCCTACTACCTACAAACAACAAAAGGAAAATAACGAATGGTACTAAAAACTTTGCTTCCAT
>Marker304780	Cma_Chr11	12104861
AGCAAGCGTCGTTTACATCGTCGTTCGAAGGAGGAAGTCGAAAAGTTCTACATTGCTGGTGTCCTCCCAAGATTTATCTTCTCAAGATGGGCATGGTACTG[C]TTTTAACTTTCAAATGTTGTTTTAGAATGGTACGACTGATGATTTATAACTATCGTTTTATAAATCCGCCGTTGTATTAGGTCTCGTGATGGGAAGTTCC
>Marker299022	Cma_Chr11	10753986
GCAATGTTGGGAAAAAATGGAATGTTGGAATTGAAGATTTTGTTGAGTACTTGAGAATGGCTGTGGCTGTGGAGTTGTCAAAGCCAGCACCAAAGGCACTC[T]GAGTATGATCTTGTGGCCATAAAATAGGTGCCTGGGGCTTGATTTGCAGTGATCAAAAGGTCCATGGATTGGCCTGGTGTGATCATTAGGTAATCTGTTT
>Marker305731	Cma_Chr11	12738000
CGAATTGTGTTGTCTGGAATGTTCACAAAAGGCTCCTGTATTTAATTCCAACGACAAAGTGATCAGCGTTCTTTTAGAGTGCTATCATCTGTTTGGTTATT[G]AGCTACTATAATTGCTACCACATGGTTGAGTCTAAATTTATGTTAGATACTCAAATTTCGGTTAGAGACCATTACTCTCAAGTTCCTAACTCTAACTCTT
>Marker302626	Cma_Chr11	11511859
GTTACAAAAAATGAATCAAACAAAGCAGTTCAAGACGAACCCGGTTGGGATCGCAAGTGCCATCTCTGCCCTTGTAAGGGTAATCTTCCTCAGTGTCAATT[C]CCACCATTGTCAATGATGAACTGGAAAGCATAGTCCATAAGACCACCATTGCACCCCATGTTATATGATCTATCACAGTCTACAAGCTCCTGCTCCGACA
>Marker304411	Cma_Chr11	12014536
AATCTTCCGTCTCACGGTACACTACTCGAGTCCCCTTAGTAAACTTTGATTGTTGGTGGGGAAGAACAAGAAGCACAGCCAAAACAAGGAAAATCAATAAT[C]CTTTATACCATTCCAAGGTGGGATTCAAGATCATCGTCTCAAATTAGAGTAACCAAATGGAGAGATTCAAATCTCAAAATCAATACAAAAAGATCCCTAT
>Marker271438	Cma_Chr11	1396881
TTCCTGCGTTTCTACAGGTTTGAATCTTCATAACTCTGAATCTTAACATTTAATTTGCTATCCAAATCAAATTCTCTGCGCTCGATATCTTTTTCGCTATG[A]CGCTTTTGTTGGTTGACATTACTTGAGTACGAAGAGTCGCAAAAATTGGATTTGGTGAAGATTGTTTCTTCATTTGGAAGATTTAACTGCTTAATGGATT
>Marker270966	Cma_Chr11	1188328
TGTATTTGTTTGTTAGCTTTAAGAAGCTAGGAACTTGAGTTAAACGCCAATTGTTTCCTTAACTAATAAGGAACTTACTACCATTAATTTTCTTCAATATA[C]TTTAAATTTTATATTGAATAATAATGTTGCTTAATGGCTTTATTTCAGAAACATATTCTTTCTCTGGATGGGCCAGTGGTGACTGCATCTGGCTTCAAGG
>Marker300522	Cma_Chr11	11150747
TCCCTCTCCCCTCGAGGTTCAGTCTCCTCGCTGGCACACAAATCGTCTAGGCCCTAATACCATTTATAACAGTTTAAGCCTACAGTTGCTAGATATTGCCC[T]TCTTTAGGTTTTCTTTATTCGGTTTCCCCTCAAAATTTTTAAACTTATAAAGAATGTCTGGTTCTCTCTCCCAACCGATGTGAGTTCTTAGATTGTTAGA
>Marker293510	Cma_Chr11	9439286
ACATCGGTTGGAGAGGAGAACGGGACATTCTTTATAAGGGTGTGAAAACCTCTCTCCCTAACAAACGCGTTTTAAAAACCTTGATGGGAAGCCCGAAAGGG[T]AAAGCTCAAAGAGGACAATATGTACAAGCAGTGGGCTTGGCCTAGTAGATATTGATGCCAAAACGTGTCTACGAGGGAGAGGTTTCCACACCTTTAAAAG
>Marker294113	Cma_Chr11	9626746
ACCCACCCTAATAATTCTGAAGAAGTCGCCCCAATTTTGCCTACTCTAAGGCCAACTCTAGGAGATAACAAAATTATATAATTGAAGTTTCTACTCGAAGC[A]TTCGACCCATTGGAGGGTATCTCCAACATGGGTTGGCTTTTGTTACCTCAATTTTATTCAAGTGATCGAGAGTTTTAACTAAATATTGGCTAGCTTTTGG
>Marker302988	Cma_Chr11	11662717
GGGTGCAACATTTCAAGAATTGAACTCGAGTCCTCTCGCACCCAAAGCGAGAATCATACCACTAGACCAAATGCCCTTGTAGTAGGACTAGGATTGTGTTT[C]CTTACCTGACTTGCATCTTCCCACATAGGATTGTGGCCTATGTAAACCTAGGATTGCATATTGGAAAGACACAAGAGATATGACAAGGCTTTACCTACTC
>Marker275801	Cma_Chr11	3827217
TAATAGAAAATTTGGTAAATTTTTAACGGATGGATATGTGAAAATAGCGTGTCTTAAAGTCATCAAGAAACAACTTGTGAGTTATTAAGTGAGGATCATTT[G]CCCAAGAGATCGCATCGGAATGAGATGTTTGATGCACTTGTGAAATAAAACTTCAGAATTTCATACAAATAAGTGAACTAATGGAGTAGGAGGGTGTAAT
>Marker301049	Cma_Chr11	11272828
GCGGCCATGGGCAACATACCTTGGACAAACACGACCGTGACACTGTGCATAACCTCGATTTCCCAACATCAACATATTTTGTCAACATGTGTGTTAGATTC[T]TTTGCTCCTTCTTTTTCTCCAAATACGTATCACTTCTTTCACTAATCTAAAGTAAAATGATATCGTTTTCTTATGTGTTTTGTCTTTGAATGATAGATCG
>Marker273740	Cma_Chr11	2711718
TAATATATGATTTTAACTAATAAGTTAGAAGTTTGAACATCCACCTGAACTACAACTTACTTGGATTATTGCTTAATTAACCAACCGACAAAATCTCACCG[A]GTTAGAAGTCATCCCGACCCTTTTAACATTTTGGGTGATCTTTCATGACTCAATTATACATTCAAGTATACATTGTTGAACCTGAAAAAGTGAAATTGAG
>Marker301200	Cma_Chr11	11293966
TTCCGAGACTGGAGACCATCCTTATAATCTTTAGAGATAAATCCCTAAATCATGATTGCATGTGTTTGCATTAGCATGACCCCTATAGTGGGGTCACTTAC[T]TGAGTATTTCTCAGACCATGTGCCATATTGTTTTTCACGTAAAGGCAAAGCGCCCATGTATGGTTAACAACGACATCGTAATAAGAAATTGTGGGGCGTG
>Marker292093	Cma_Chr11	9167491
GAGAAGAAAGTCCTAAGTAAAAAAATACGATATTTGGTTAAGTTAAGATTGCAAAATTTTTATCTTCACAATGTGGACTTGTAATTTGAATGAGGATTCGG[A]ATTTTTGGAGTTTTAAAAATTTTCTTTTTTGTCATGAAATTATTCTTTGATGGTTGATTCACTTAATGTTTCGAAAATTTGATCTTAGGATCCCTCTGGG
>Marker303544	Cma_Chr11	11771509
ATTTAAATTCATGTTATCTTCTAGGTATATTGCTGATAATAATATTATTTTAATGAATTTATTAAGAACGCTTAAGTCTATACATCATTATAATATTTTTT[A]AAAAAAAGGAAAATAGAACATAATTGGAATGTGATTAAAAGAATAATTAGGAAAAAGAAAAAGAAAAGCAATGGGATTTGAGTTAGTTTGAAGTGTGAAG
>Marker297167	Cma_Chr11	10323852
TACGAACACTAAACCTAAAGATTGGATCAAAGAAGTGGACTTTGGGCTTTGAGTTGACAACACAAAGAACCAAAACCTTTTTTTTTTTTTTTTTCAACTTC[T]AACAATTTCATGTCAAAGAACCATGTTCCAATCAAGCAATCAATATCTATTATAGCTTTGGTTATTTATATATATCTATATGTTAGGAATATTAATAGGA
>Marker272664	Cma_Chr11	2110298
GAATCCCAACTTTCAACCGAAGCTATACTTCCATTTGGTTTGTTTTTTTTTCAAGATTAGGTGTCTAAAATTGAATTGCTTCAGGTTGGAGAAACTTAAAT[G]CAAGAAGCTGGAGAAGTGTTGCAAAAGTACTAGGAACGGTGGTATGCGTCACTGGAGCAGCTGCAATGGCTTTGATAAAAGGCCCAAAATTATTAAACAC
>Marker299999	Cma_Chr11	11032441
TGGGCAAAGATCGAAAAGGTTGGATAGCTTTTTCAATCTTATTGGAAACTATTCCTTGCTGTCCACTAAAATTCCAGACCACCCATTAAACTCAAGACGTA[C]AAAGTAGAAAGCAAGACCATGTACATCGACCTACACAACCCTTGCCTGATACTAAAAAGTCGCTACAAATGCTAGAAGATAGAAAGACAGATGCAGAAAC
>Marker285896	Cma_Chr11	7715375
TTGTAGCAAGGGATCGTCAACAAACCTTAGCTATTCATTGGATCCTTGAAGCTGCTTTCAAACGACGTATAAGCTATAGGATAAGCTTAGAGAAATTTTTG[A]TTTGCTGAGATACTTGATGCTTACAGAAAGAGGGGAATTGCACGTTAGAAAAGGGAGAATCTTCATAGACTGGCTTCCACCAATCGAAGTTTCGCGCATT
>Marker295352	Cma_Chr11	9871204
AGGAAAAGAAAAATAAGTTCACTCTCATTACCCACAAAGAAAGAGAGAGAGAAGAAACTATAACTATTAGGATAATAAATGATGACTTATACTGAAACAAC[T]GTCTATCACACCCTAGCCATAGCATGTAACAACCCAAGCCCACCGCTGGTAGATATTGTCCTCTTTGGGTTTTCCTTCTGAACTTCCCCTCAAGGATTTT
>Marker269800	Cma_Chr11	394701
ACAAGTTGCAACAGGTGATTTCTAAATTCTGGGTCATTCTCTACCAGTTTTTCTTTTTCTTACCATATTACGACCACCCAAAATGTACTTTCAGGGAAAAT[C]CTACAACCTACAAAGTCCTAGTAAGAGGTAGTTGGGCTCCATGTAAGAAAAAGACTGGAGTTTCCCTGATTTAATAGATGGCCAATTGATCTTTGCTAAT
>Marker283160	Cma_Chr11	7234170
CTGGTATTATTTTGACTTCTTCTGGGGATCCTTTCAATTTGATTGTCGAGAGGTTCTTCTATCTCATTTACAATCTCGTCTTCGGATTCCTAGATTTTGTC[T]GTAATTGTTAACGACATTGACAGATGAATCCTGAGGTGTTATTCTAGGATTTAGAATCCTATCCAATTTTTCTTCCATCTTGGTCATTGCAGCCTCTTCT
>Marker282522	Cma_Chr11	7185393
TGTTGATGCACATCAACCTACAAGCGTAAGGGCTATGGCACACCATTGAGTCAGAGGAAGGAGAAGCGATCGAATAACAAGAGGATCGGCTGGCGTTCGCC[T]GCCATGCTATGGGTTGTGCCTCAAGAGATGCTGACGTCTCTCTCCACCAAGCGCACCACGCAATCGGCCTAGGAGGGGATCAAATCCCGCCGAAGTGTAC
>Marker273397	Cma_Chr11	2560690
CAAGGGAACAAATTGGCCTGGGCTCTTTTCTCTGGACCCCCAGCAAATCCTAATGGTTCATGGGAAACTTTCTCATCAGACAAGCAGCCTGAAGTGAGCTC[A]AGCGTGGCAGACGCCAGCTGCCGAGGCTGGCAAACCAGAATGGGAACTGGCATTGGTTGAAACTGCTAGCAATCTGTCAAAGCAGAAGGCTGATATGGGC
>Marker293635	Cma_Chr11	9458727
GGATCTCAAGTTGACTTAGGAAGATGTATCAATAAACGTGAATTTAGACCATCTTCAATTATACTTTCAGGTTTTAACAAGAGAAATACTGTTCACCAGAT[C]CTAATCGATGGGATGTCCCCACACAAGACGAAACCAAATAATTTACCAGTGGCGCTGACGAAGAGAGTGAAGACCAAGCTTGTCAGTTATTTCTGCAGCA
>Marker271847	Cma_Chr11	1510103
ATTTTGAGTTTAGTGTATGGTTAGAAATCACGACTCTACAAAATGATATGATATTGTCCACTTTGAGCTTGAGCTCTCGTGACCATGTATTATTTACAAAC[T]TCATGATCATTCCCTAAATTAGCTCACAACTAATAATTTAAAATTTACCGGCCATGAAGAGTGACAATGGTTCCCGAAGAAGCAGCTTGACGAAGTGTGA
>Marker282627	Cma_Chr11	7193926
TATGCTATATATACCATAGGTTCTTAGTGGGTGACGTTACATTCTGAATACCTTTATCAGGTAAGTTCACAATCAGGAGTTGTGCTCTAACTGTCCCTACA[G]TAGTACTAACCAACCTATATATCCTTAAGTTACCCTAAATGTGGCTTATAAACCAAAGAATAGTGGTTCATAAAGCTAAAGTTGAATCATCATGCATAAA
>Marker272906	Cma_Chr11	2367891
TCGATAGTGCTGTGGACTTACTTTTCCGATCAGAAAGGAAGGGATTTGTTCCACATATTTTTACTTGTAATTTTCTCTTGAACCGCCTTATCGAGCATGGT[G]AAATTGAATATGGCTCTAACTGTGTATAAGCAGTTGAAGAGGTTTGGTTTTCATCCTAATGATTATACTTATGCTAATGTAATAAAAGCACTCTGTAAAA
>Marker281649	Cma_Chr11	6836894
TTATCTTCTTTTTATTATTATTACAAGTAAACAAGTGAGAACATATTCAACAATGAGGCAGCTTAGTTTTCATTCGTCCAAGATTATTCAAAGTCTGTCTT[A]GAGTATTCCAAAAGCTAGCGATTATAAAGACAAAAAACCATATTCTGGCATATTCTGGAAACTAACCATTCAACTAACAAAGCAAACTAACCAACAGCCC
>Marker295548	Cma_Chr11	10003939
GGCACCTATGCGTCGTGACATTCCACATTCCCATGTGAAATGTTTATTCTCACGTTACTTACTCTCATGCATTCTAAGAGTGAAGACTTTCCTCAAAGACC[A]AACACAAGTCCTTTCAGCATGTTTATTCTCACTCTCATGCATTCTAGAAAAATTCTCATGAGCTCACCTAACATATAATTATTCAAGTAAACTTAACTTT
>Marker284985	Cma_Chr11	7526151
TTACTCGACTGTAAACAAAGCATACTCAATTCATTTACTCGACAGTAAACACGCCTTATTCATGAGACTAAACAGGAAGAAAAGACGAAACCAACTATCAA[G]GGAGAGGAAATCAAAGACAAAGACTCCTTCTCCTGTAAAGACCATTTATGATTTAGTTGATGCTCCATATAACTGTCAAGTTTCGTCAGAGCTTTTTCAC
>Marker301104	Cma_Chr11	11279460
ATAAGTAGTTTTTGGAGAATTCCCCAAACTTAGGTCTACGAAATTCTTGTGGGCTCGAATGATGAACAAAGAAGTTATGAGCCATGGAGTCATAGTGATGA[G]TGATCCATGGTTGAGAACTATCAGACAAACGATGTATGAATTCACTAGGGATAGAGAGTTGGACATATCGATAACTATTTGATGAGAGACCTTATGTTTT
>Marker272785	Cma_Chr11	2148009
GCTTCCACTTCATCTTGCTTCTCTACTTCAACACTGTCAACTGCTAAATTATTTTCAGTCGCCTTTTCTTTTGAAATAGATGAATTTTCTTCACATGAAGC[T]ATAATCACTTTCTATTTGTATCGAAGCCTCAGAACTTTCAACTCCCAATGGAGAAGGATTTCCAGCAGCATCAACTTCTATTTCTTTACTAGGCTCGTTA
>Marker273297	Cma_Chr11	2503587
ACGTATGTTAGGAAGAAGTTTTCATACACTTATAAGAAATGTTTTTTTTTTTTTCTCCCACCACCAATGTGGAATCTCACAATTCACCTTCAATGGGCTTG[A]GACTGTTACAAATTGAACATAATTCAACTTATTGGAATCTTTTCCATCCACGTAGTAAGTTAACAAAAATAAAAATGACATTTGTATCGAGACGAAGCCT
>Marker290610	Cma_Chr11	8877536
GAGAAGTTATTACAAGAGCCTTGTCACCAAAACCGATAGAGAAACATGAAATCTCTTGAGCGTTATTTCTCTCCTCCTATAAACCTTGCAGGATTGCACCA[G]GTTCAAGCCCACCGTTAGTTGATATTATCCGCTTTTGTCTATTACGTATCTCCGTCAGTTTCTCGGTTTTAAAACACGTCTACTAGAAAGAAGTTTTTAC
>Marker301106	Cma_Chr11	11279633
AACTATTTGATGAGAGACCTTATGTTTTCTATTTGATGTAAGGATTGTGGAAATGTGATCAAAAGTCTCACATTGGATAAGGGAAGATCCATAATGTATCA[G]ATAAAGCACAGCATCTCCATTGGAATGGAGCATTTTAGGTGAAGCCAAAAGTAAGGCCCCAAAAGCTTGTGCCTAAAGTGGATAGTACCGTACCATTGAC
>Marker304506	Cma_Chr11	12035311
AGTAAGGAAACCAAACTCTCTCCACATTTTTCCTAGTATGTCAAGGCCTATACTTTTCTCTAGTCTCTAACATTAGTCTTACAAGTTACAGCCAAAAGTGT[C]GTAGTTCCTTGAAATGTCAAAAAGGGGGTGAATGATTGATTATGAATGGAAGCCAGCAGAGATTTGTGGTACTAACCCAATGATTTGTTTTGAATAAAAC
>Marker301039	Cma_Chr11	11271513
ATGAGAGACATGACGATAAGCTCATGCACTATTTAGACATTTGTGTGTTACTTAAAGGCACCTTTTGAACACTTCCAAGGTTTTGGGGAGCACGGTAAGCA[G]TGTTAAGCTTGATTCGAATTAAGTTTTGGCCTCAGAGTGCACGTAGGCACCTTTAAGATGCTTGTAAAGTTTCAAACAATCGGAAAACACATGTTAATCT
>Marker295394	Cma_Chr11	9876995
CAGTGTGCCAGCAAGGACGTTGGCCCCAAAGGGGGGGTTGATTATGAGATCCCACAACGGTTGGAGAGGAGAACGAAACATTCTTTATAAGGGTGTGGAAA[G]CCTCTCCCTAGTAGATGCATTTTAAAAACTTTGAGGGGAAGCTCGAAAGGGAAAGCCCAAAGAGGACAATATCTGCTAGCGGTGAGCTTGGGCTATTACA
>Marker274237	Cma_Chr11	3051855
AACCACATCCCCCAAATTTGACATCTGCTGCGAGGCCTGGCCTTATAGCAGAAATTTCGTTTAACAAACCTCCTGCCGATTGTTCAAATGCGTCTTTTGCC[T]CCGAGGCTACCGCTGCTTCCCTTTTCCCCTGCTTGAGAAGAGGACCCTTCTTCCACGATAGGCTGTTTGCCATCAGTTTTGTCTTGTTCAAACGTCCTGG
>Marker305605	Cma_Chr11	12724977
TGATCCATGTTCGTAACCACCTAAGCCTGCCGCTAGCTGATATTGTCCGCTTTGACTTGTTATGTATCGTCGTCAACCTCACGGTTTTAAAATACGTGTGC[A]TTGGGAGAGGTTTTCACACCCTTATAAGGAATGCTTTGTTCCCTTCTCCAACCAACGAGGGATCTCACAATGCTTGATCTTGGACTGGGCAAAGATTCAG
>Marker303853	Cma_Chr11	11883875
CGAGTTCTATGGAAGTTGCGAGTATTGACATTTGAGAATGAGAATAAAGTGAAATTGAGTAATGATAGCCCTCTCCTGTTTGATCGGTTTGAAGTTTCTGA[G]ATGGGGAAGCAAATAAAAACTTGAAGTATTGAGTATTGCTCCTCTGTTCTATCAATCAATCGGTTTTATTTTGACGGGCCTTTTCTTTTGCCAATGCAGA
>Marker298490	Cma_Chr11	10638887
CTTCGGGGCCAGTGTCTTTGCTGGCACACTGTCTCGTGTTCACCCTCCTTTGGGGCTAAGTCTCCTCGTTAGCACATCGCTCGGAACCTGGCTCTGATACC[G]ATTTGTAATGGTCCAAGCCCACCACTAGCCGATATTGTCATTTTTGGGCTTTTCCTTTCGGGCTTCCCCTCAAGGTTTTTAAAACACATCTACTAGGAAG
>Marker284598	Cma_Chr11	7459728
CCTCTCTTTCGGGATCAGTCTCGTCCCTAGATGTAGTAGTCAATCAGCGGGACATTCAAAGAAGCTATGCACCTTCACTAAATGTTAATGAAAGCAAGCCG[A]TTTCATCCGTCTCACATCTACTGAAAACAGGGCCGGGGGCATTCTTTTTTGGGCCCTATGTGTAGGCTATTACAGATGCATCATTAAACACTTTGCGAAG
>Marker300316	Cma_Chr11	11111025
CGATCATCTCATTGGAACATCCGAAACATCCGTCCACTCGGGTTCTCTCTCTAACATTGGGCTCTCATGTGTCCATGCTAAACCATTTACAGCATACGTTT[C]CAAATAGTAAGTGCATAATTTAACCTCGGATATAGTTTAATCAAGTTGTTTTATTTATTTATTTATTTTTTGGTCCTTTTCATTTTTATTTTTGCAAAAA
>Marker294009	Cma_Chr11	9600190
GATAGTTCACATCTTATCCACTAAGCTACGATCGAACTGATCCCAATCCTAATAATAATTCACATATTATCCACTAAGGTATGATTAGATTGACCCGGATC[T]CTAACGATACTTCATATCTTATCCACTAAAATATGCTCGAGAATTTATATACCCAAAATTTCTAAATAAATTTTCACTATTTTACATAATTTATTTTAAT
>Marker285195	Cma_Chr11	7564028
CAAATCAAACCTGCTACCGAAAGAACTTACCCTTTCTTTAGTAATGAGGGTATACCTTTCGTCATCTTTTTTCGCCATGAGTGCCCCACAGTGAGTGGTCA[G]AGAGCCCAGATGTACAATAGAAATGGGTGTCCTTTGAAAAGACTATGTTGGCGGCTGGGAACTCTCTGGTTGCCATACATTCCTCATGAACTTGACTGAC
>Marker278855	Cma_Chr11	5857665
ACTCATAATCAACTAATCTTGCAGCTCATAATCAACTGCTCTGTTGTAACATAAAATATAAGACATCAGCTAGATTTAGGCGATGGGATACGTTAACAAGA[G]TTTATCGGCAAATATAGAAACTACGTGAAATAAGACCTCAGAAACTAAGAACGTAATACAAAGCCACAAACATATTTAAAAGAAAAATTGAAACTATACA
>Marker271404	Cma_Chr11	1393455
GCTTACATTCTTTTCTTTATATATACATAATGGTGTGCTTAGAAAGTAGCGAGTCTTTGTCAGACTATGAGAGGTTGTTCTTTAATGGCTTCCCCTTGTAA[C]GACCCAGAGCCAGAGCAGTAGCTATTCCTCTAGCGTTGTTGAAGATAACCAAAATGGCCTAAGGAGAGGCCCATGGACTGTTGATGAAGATTCTCTTCTT
>Marker272465	Cma_Chr11	2058635
AACTCTCCAGGGATGAAGCTGGGGACAGCTCTGTTATTTATGATGACCTCCTCCACCAACTCAACGAGAGTGAGAAGGTCAGTGCTCTCCCATTTTACTTT[C]AATCTCAACTATTGCTTAATGGCCATGTCCAGCAATATGTCCCAGAATTTGCTTCCATAGCTTCTGCTCTCCTTTGACTACCAACATTTTTCAATGTTCC
>Marker299333	Cma_Chr11	10817276
TATTGTCAAGTCAATAGGCATGATATCTGCATATTAATTTCTCTTTCTAATTCCTAATCCAACGTCCCTTCTGTGCTAGCATTCTGATAAAGGCCCATCCC[T]TAGAATTATTACTCCCTATAATTGATACTATCTTTTTGAAGTACAGATAAAACCTACCAATTATTTATGCATTCGATGATTTAAGTTTCGTTTGATAACG
>Marker297445	Cma_Chr11	10358462
ATTGGCAGATTGGGTTTTCAGATTTAAATTTGAAATTTACCCAACACAAATTTACTTCTACTAAAATTTTCTTAAAAACAAAACTAGCAACAATTATTTGA[G]AAAACAACAATCCCAAATCAAGCATAAACCCAAGTCCTCCCATGTCAACGAGCTGACTTATATCATAAATATGTTAGAAGAAAGTAAAGAGTTCAAGTCC
>Marker301669	Cma_Chr11	11353345
CTCACATCGGTTGGGGAGAACGAAATATTTTTTTTTTATAAGGGTGTGAAAACCTCTCCTTAGCAGACGCTTTTTAAAAACCTTGAGGGGAAGCCCGAAAG[A]GGAAAGTCCAAAAAGAACAATATCTGATAGCAGTGGACTTGGGCTGACCAGGCGATGTGCCAGCAAGGAGGCTGAGCCCCGAAGGGGATGGACACGAGGC
>Marker274471	Cma_Chr11	3143205
AGCAAATTGTAACAGGCTAAGCGGGCTTAGCCGATATTGTCTTGTAACGACCCGGGCCCACCACTAGCAGATATTGTCCTCTTTGGACTTTTCCTTTCGGG[A]CTTCCCTTCAAGGCTTTAAAACGCGTCTTCTAGGAGAAGGTTTCCACACCCTTATAAAGAGTGTTTTGTTCTCCTCTCCAACCAATGTGGGACATCACAT
>Marker304815	Cma_Chr11	12113264
CCACCCACCTTGAACATAAACTCTTATGGCTTTGCTTTTGAATAAACCTATGATCTTTCCCTTGATTAGCCAATACGGACTTCTCTCCCAACAATCTTCAA[G]AAGTTTCAGCCGCTTGAAATTTGAATCCATGAACTTTTCACTGAACTGTTTTGTAACACCTCATATCCACTACTAGGAGATATTGTTCTTTTTGGGTTTT
>Marker301867	Cma_Chr11	11381685
AAGGCCAAAATCGAAAGTTAAAAAATGAGAGAGAAAAAAAAAAGCAAAGACGATGATTGAACTCGAGGTTGATGAAGTCTGGTTCAAGCTAGTTTCCTTTG[T]ACAACCATTCTGATCCATTGAAATTAGTTTTACTCTCCGAAAGCATCATAGTTGTAGAAATAGCTCCTATGTTCGATTTTTGTGGTTATCATGTGAAATT
>Marker302193	Cma_Chr11	11432244
GAAGTGACTCCACTATTGGGTCGTGAAATGCAGTCACATGCAATATGTTGTGACCTATCATCTAAAACATCATTTCATTCTCTGATGTGACTTTCCAATCT[C]GAGCTAAATTGGATGTGTAGTATTTATCTATATTGGACCCACCAGGAGAGCTCGCACACCACCTGGGCCTACTAGTTAGGCTAGCACTCACTGACAGTCA
>Marker304472	Cma_Chr11	12028392
TTGTTTGACATGAAGATCACCCCGTTCATCGTTCATATCCACGTCTACATACCAAATTTTGGTACGTAGTAGGGGGTGGACTTTGGGTTGTTATAATATTG[A]CTTTCCATAGTTTCGACTACTTTCTTCATTGAAACTCATCATTCATATATTGTTCGACATGAAGATCACCCCGTTCATCGTTCATATCAGCATCTACGTA
>Marker285049	Cma_Chr11	7546740
ATAGAATAGAGTAGAGCTTACTGTTTCTTCTATTAGAGTCACGAGCTTGTTGTAGTCGGTCCAACAAACAAGAGAGAATCTTGCTGCTTACTTGCTATATT[C]CCCGCGTTCTTGCATGGCTCTTCTCCCTTCGGTCTCGCCCTGCTTCTCCCTTCCCCCTCTTCCCTTCTACCGTCCAAAACAAGGCCATATGGAGTATAGC
>Marker296442	Cma_Chr11	10214844
CATTGATGACCCTTCTGGATTTTGGTCCGATATTGCGGCTTCCGAGTTCTATTGGAAACAGAAATGGGATCAGAAAGTCTACTCTGAGAATCTTGATGTCC[T]GGAAAGGTGAAATCAAGATAGAGGTGAGCCTCAATTCTCATGATCTTTGCTTTCTGGCTTGTTTAGTGTGAGATTCATGTCAGTTGGGAAGGAGAACGAA
>Marker272593	Cma_Chr11	2089536
TAAAATTTTTATAATAAAAATCCTAAAATTTAGGTGTGTACATTTTTTTCTTAAAAAAAAAATCAATTAATGTTAGTTTATACCATTTGCATTTAGTAGTA[T]CATTACTTAGAAACAAAACAAATTTTAAAAAGAAAAAAAAAATGTATATTATAAAACATGAAACTCCATTGAATTATACAAGGGAAAAGTGAAAAGACAA
>Marker273532	Cma_Chr11	2653845
AATACACAAACATATTTGGTATAAATACACAAATACAAGATGTATGTTATGCTTGGAAGCTTGACCTACAAAGAGCAGCACTGGAGCCTCATAGACACTCG[A]CAACATGCTAGAACCATTCAAAAGAACGGTTAAATCAGTCATCAAATGAGGCCTGAGCTGTTGCGGCACTCAATAACTAAACGCATATCACCCTGTTTGG
>Marker296480	Cma_Chr11	10219389
TAGCTCTGATACCATTTGTAACGGCCCAAGCCCATCGCTAGCAGATGTTGTCTTCTTTGGACTTTCCCTTTCGGACTTCCCCTCAAAGTTTTTAAAACGCG[A]TCTGCTAAGGAGAGGTTTCCACACCCTTATAAAGGGTATTTCATTCTCCTCCCCAATCGATATGGATCTCACAAGTAAAAATGCTCAGTTTTGGCAAGAG
>Marker271747	Cma_Chr11	1466013
CTGCAATGCAAAACTCTGTTCCTGCTATTACCTTTGTGATGGCTTCTGTTCTAAGGTATACTTACACTACTTTCTACCCTCTAATGGCACGGAGTATTTCT[G]GCGAGATCCTACATCGATTGGAGAGGAGAACGAAACACCCTTTATAAGGGTGTAGAAACCTCTCCCTAGCAGACGTATTTTAAAAATTTTAAGAGTAAGC
>Marker303029	Cma_Chr11	11667598
ATACCCTTTATGTAAAGAACTGTAGCCTAGAAAGATAGATTCCTTAGATCGAAAAGAGAGATTTTGTTTGTTATAAGGGTGAAGATGAGGCAAACAAGCAT[C]ATCCAAAAACTTTTAATAAGGAGGAATTTGGTGGGGTATGAAAAAGACGCTCTAAAGGCCATTTATTATCGATGACACGAGTTTCTCTCGTCTAATAATT
>Marker292893	Cma_Chr11	9342425
TTTATAATCATTTAATTTCAAATCCTACTAATTGTTGTTGCCTTTAAGCCTTAAAATAACATTTGTAGTGTTGATGATTTATGAGATCTCACGTCCGTTTC[G]AGAGGAGAACGAAACATTTCTTATAAACGTGTGGAAACCTCTCCTTAACGGACGCATTTTAAAAACCTGAGACTGACAACGATACGTAATGAGTCGAAAA
>Marker273813	Cma_Chr11	2728242
TAAGGATGTAGTCATAGTATGAAAGATATCTTTAACTTCTAATATATTTGATCAGATAAGCATTTTAAATGTGAAAGCTTGGAGATTTGAACGTCTTGACG[A]GTAGAAAAATTGCTAATGTGTTAATTGTAGAGTCGACATTTAAATAGATGACATATGTAATCTTTGATATATCGAAGAAGATTTTATTTCTTATATTACT
>Marker290408	Cma_Chr11	8842880
AAGTCCATATATATATATATATATTCCATTTTTCTTTTACTTTGAATTGGAGAAAGCGATGAAGTCTTCACAGCGATCTTATCAAAGTTGTGTTCACACCC[T]TTCTCTCTCTTCACTATTTCTCTCTCATCCAAAAGGAAATTTTAAATTATAAAACTCAATTAGTTAAAATATATTTACGGTCCTAAATCAATAAATCGAA
>Marker293348	Cma_Chr11	9415007
GGTATCAATAAACTTCAAAGAAAGCTGCAACGAAAGAAAGAAACACCGCAAATAAAATTCCAATTCCGAGAAGCTCAACACACCGGACCGCAACATTTACA[G]CAACAAAATCAAAAGCACCATAAATTTCTTTTCCAGATTACGCTCAAAACACAAAAACTCGTTACCGGATCGAGGTAAATGTTGCCGTGAACGTTGTCAT
>Marker292954	Cma_Chr11	9349540
AGTTAATGTTCACTTTTAATTGTTTCAAATTATCCGTATCTCATTGGTTTGACATTATTGTTCATATTTCCTTTGCTATTGGAGAAGATTTTGATTAATAA[C]CCATGTTAATAAAATTTCAGATGGAAATGGAGGACAAAAGTTGAGGTCAAGGAATCCAACTCTGGTTGCTACATTCAACCCTCCATCACGTAAGAAGAAA
>Marker277314	Cma_Chr11	5091113
TAATTTTTCATTATTGTTTCACCTAACAAATACAATTGGTTTGGTGTATTGGGTTTTGTGTACATTGATGGCTAAGGAAACAAAATTCACCAAATCTTTTC[T]TCACCTTTTTCCCGCTCTCCCGAGTTTTGATAACCTAAATATACGTTATCATCTCGATCAAAAGATTAGATATTAAAAATTCTTCTCTACCAAATGTTAT
>Marker297470	Cma_Chr11	10361173
AGAACTCTAGAGAAAGAGTCGAGTCTCGATTAAGAGAAGACTGCTCGAGAGTTCCATAGGCCTCAAGGGAGGCTCTACAGTGTACTTTGTTCAAAGGGAAG[A]ATTGTTGAGAATTGTTGGGAGAAGTCCCCCTTGGCTAATTTAGAGAATGATCATGGGTTTATAAATAAGGAATACATCTCCGTTGGTATGAGACATTTTG
>Marker303578	Cma_Chr11	11778580
ACTGGGCGTTCTCGTCTTTAGATGTATACAAGAAGTTCTGGGAAAAATAAACTATTAGGATATAAAATAAATGAATAAAACTTCTATCTACAATTGACTAG[C]AGCAAATATGAAAGCCAGTTGGCTGGGACCTTCATAACAGTGATTACACTAGAGAGGCAGAGACGAGAATGGGAAATGCAACACTCCAAGCCCAAGCTCA
>Marker294842	Cma_Chr11	9761687
TGGCACCAATGTGGGACATCACAATTCACCCCCTTTGGGGCCAGCGTCCTTTCACACTCCTTACTTTCTTCAATCGATGTGGGGCTCCCGCCAAATCCACT[C]CCTTTTGGAGCCCAGCGCTCTTACTAGCACATCGCCTCGTATCTACCCTTTCGAGAACAGCAAGAAAGTTGGCACATCTGTCTGTTGTCCAACTCTCATA
>Marker296170	Cma_Chr11	10175675
CCTCCGAAAGAACTGTCGAGGCCCATCTGTGGCGCTCAACATCCCTCACATCAGTCTAATTGAAGTGGGGATGATCTATTATGTCTAGTACTGTGAAGAAC[T]ACCATATATTCTGATTGTTCCAAATAGACGTCGTCGGTTTGATCCCCATCCCCGACGACGACAGTGCAACGTCCTTGCAGCAGTCGAACAGCATGATTCA
>Marker296111	Cma_Chr11	10167571
ATTGGATTAAGGCTCTATGCCACATGTCATGTTATGTTGATGGGTTTGAAATGAGAGACCATGGAATATGGCCTATCACTCCCCATTAATTCCATTACATG[A]TTGCATAACAATTTGCTGACTCAAACAAAAATATTTTATTTTATTATTTTCTTCACCTAATTATACCATCCACTAACATTTGCTTCAATTTTTTTTTGAA
>Marker303478	Cma_Chr11	11761918
TATAATATAAGGGTGTGAAAACCTTCCCTTAGCAGACGCGTTTTAAAATCTTGAGGGGAAGCTCGAAAGGAAAAGTTCAAATAGAACAATATCTACTAGCA[G]GTGGATCTGGGTCGTTACAAATGGTATCAGAGCCAGACACCGGACGATGTTGTCAACCTTCTCGCTGTTCCCCAAAGGAGGGTAGACACGAGGTGGTGTG
>Marker272031	Cma_Chr11	1549386
TAAAATGACCTAAACAGCGCTGGTTTGTCCTGGAACAAACAAAAAACATACACCCCCTTCGCACTTTCATTTCCCTTTTCTCAAGAACACAGATTTAAAAG[A]CAGAGAGAAAGAGATCGGAATTACTTGAATATGTAAAATGGTGTCTCTGCTGTAAATAACATCAAATGCGTTGTCTGGGTAAACTTTCTTGGTACAATCG
>Marker283617	Cma_Chr11	7316566
AGGGGAAGTCTCACATTCATCTTTCTTACAGTCAAAGAGAAGAGACTGAGATCAGTCAAAGGTTTAAGGTTGAGTCAGTCAAATCAGAGAAAGAAATAGGT[A]TCAGTCTAATGACTAGTTTCGGCTTTCCCTTGTTTACCTCCTTTAATAACTTATGGTAAATAGTAGTAGGGTCCGGTGAAATAGCTCATTTCCTCTCCGA
>Marker293562	Cma_Chr11	9447072
TGTTTAAAAGCCCATAATATTGGGCTGGTACGGGCCCAAGTATCTGTATTAATGCTTGGAAAGTGTAGTATCTGTGTCTAAGAACTCGAAAATAGAGTTAT[C]AATCCAATTCAATCCTAATTTTAAAAAAAATTAAGCATATTTAACATTTGTAATCGATGTCAGTAATGTGTTATGGTAGGTAGATAAGTTATAAACTCTA
>Marker294042	Cma_Chr11	9605933
AATGGAATTGTTGGATTTCCTAAACTGACATAATTCTTTCAGACAGTCTGCATAGGAAAATATTCTGATGCTTTTCTGTTGACAGTATGGAGAGACAGTCC[T]GTTGGTAGAAAAAGTTTAATTTCCGGACGTTGTGAGATCCCATGTGGGTTGTAGAGTGGAACGAAACATTATTTATAAGGATGTGAGAACCTCTCTCTTT
>Marker283284	Cma_Chr11	7244050
CTTTCTGAATTCTCCTCATTTTGGGCCTAAAAAGAAATTTTATTTTTGCTCCATTGGGATGAAATTTTGGTTCATATTCCTCTTTGGAAGCTGTAATCTAT[A]CGATGAACAAAAACGAGAAGAAACAACAAAATTATGGATATAATATGTAAAAGTTATGCCTAAGTTTGTTTGAGACAAAAGAAATTGAAGGGAAAGCATC
>Marker273902	Cma_Chr11	2776549
AACTAGAACAACATATGATGGAAAGGAAAATGGAGTTGGGACTTACCATTATAAAGTTCCATGTTCGTCCAGGGTCGTTATACCGAGCAAGCAAACAGCCG[A]TTACCGGGTTTGAGACCATCCTTTATGAGACTAGACCGCAACTGTTTGGCCTTCTCTTGCACAATCTCTTCGGTAGGTTTTCCACTGAATTTCAACACTG
>Marker301455	Cma_Chr11	11331784
CCCTTTATCGTTGATTGTACCTAATTTACTATTTATTTTCTGTCATTATCTAACATTTAGACGTGTTATTTTATGACAGTGCAAAAACGTTGGTGAATATG[A]TTAGAAAACAAATAGGACTTTACAAGAATAGTTCACTAAGTAAAAAAAATAGCGAAGTTTTGATGCATTACAATTTCTGAAGAAAACTTTTAGAAAATAT
>Marker269344	Cma_Chr11	268603
TTGGAAGACCTAATTCCTGTAGTATCTATAAGTCTTTTCTTTTATATTTGAAAATAAAGCGAAGATTATAAGATGTGGATCAGCCCCTATTTTGATGAACG[A]ATAATTATATTTGTTTGACATGCGTGATTTTGTGAAGCGCCTAAAACACTTTACATTATCGTTTCTCTTTGCCATTTGTTTCTGATGAAGGCCACAGAAT
>Marker269341	Cma_Chr11	267475
TTGAATATTAGAAGGCCAAATATTTTTATTGTGCATTATTTGTGTGATTCATATTAGGTTGGTTTTATATTAGCGTATTAATGTGATCCTTGGTCTTTTAT[C]GTATGCAGGTGATGCAATGATGAGTCTATTCTTGAATGAACTCTATGCATTTCAATTAGACAACCATCGCTGGTAAGTGCGACAAACTAGTATGTCATGT
>Marker299995	Cma_Chr11	11031594
TATTCTAAAATTTGTGATTAGTTTACTTGCCTGAACACGTTTTCCTTTAGCTGATCCCCTTGAAAATATATGCATGCCCGCCTTTCACATAAAAAAAGAAG[A]AAGAATTTCAAATTAAAATCCAATCAATGAATCAATATCAATATATTAGGTTGTATTAACTTGATAAACAAAACAGGTTGTGATAATTTTTAAAAGAAAC
>Marker304805	Cma_Chr11	12110846
TGATTTCATGAGGTTGTAGAGATGCTTGATTACATTTGTTATGGTTGGCTCGGGTTGGCCTCGACCTTATCATGAGATTCTAATGTTATTTATGGTTGTAT[G]AAATGGGGTTGGGTGGTCTAAGGAAGAACAGCCGAAATCATCATTAAAGGAAGCAAAACAGATTGAACCATGTGTAAAAGCTATGAACTTGGATTGGTTT
>Marker304990	Cma_Chr11	12192981
AGAAAGGTTAACATTGTTGGATGAAAGTGTCCCACATTGGTTAATTTAGGGAATGATCATGAGTTTATAATCTAAAAATACACTCTCCATTGGAATGAGGC[T]CTTTTGGGGAAGCCTAAAGCAACGTGTCCCATCCGGTTGTCTTCTAATCTTATCCTTGTGTATGTTATTTAAAAAGTTACATGCAAATAAAAATATTAAT
>Marker300641	Cma_Chr11	11172140
GTAGCTCTTTGATTAAAGAACTCTTGCTTCACCTGCACTTTCATGATGGGGGGCGTTTTCTGTGGCTAGCCAAGGTTTTCGTGATTTTGTGAGGCTTTTGG[A]GTAGGAAGAAATAACAGAATTTTTAGGGATTGAGAGACCTAAATAGGAGGTGTGGTCCCTTGTTAGATTCCACATCTCCCTTTGGGCTTTAAGGCCTTCA
>Marker282517	Cma_Chr11	7185162
ATTAAAATGAGCCGTAAATTATTTATAAGTTTTCCTAACGCTAAAAATGGCCATAATTATCCCATGTTTTCTTACTCATAAACCACTCTTCCCTAAAATAC[A]GTATGACTTTAGGACTGAATTTAAAAACCAAAATTAATAACCGCTTCTTTCTTTTTTTTTTCTCTCATTTAAGTTTATTTCCAACATGTGCAGTACCCGA
>Marker275967	Cma_Chr11	4292423
GTAGATGTTTTCTCTGCTCTCTCTTCATTTTTCATTAAAACCACTCGTCACAATCACTCTTGTAGCAGTGGAACAACAGTACGACACTTGTTCTAATCTAG[A]CGAATACTTCGTGGACAATGTTGGCATATGCTCGAGTCTTGGATCACGTTTGAAAAATTCTTAGAAAACGTGAGTGAGGAAACAATATTATAAGCTAAAA
>Marker290323	Cma_Chr11	8831054
CTTTAAAATGAAAATTCGGGTCGGTTCATGGGTTGACATATGTTGGTTAAGTCAACCCGACCAACACAAAAATAGGGTTACAATCTCACTCTACCCTACCT[C]TACTTCAAAGATTACTGCGAAGATTAAGAATGTTTGACGTTTTATAACCAATGTCAGTGATACATTTAACATGTATTGCAAATAAGTATATTTTTTTTGT
>Marker278858	Cma_Chr11	5857715
ATAAAATATAAGACATCAGCTAGATTTAGGCGATGGGATACGTTAACAAGATTTATCGGCAAATATAGAAACTACGTGAAATAAGACCTCAGAAACTAAGA[G]ACGTAATACAAAGCCACAAACATATTTAAAAGAAAAATTGAAACTATACATTGAAACTAAAGGGAGATCATCTTTTGGTCAATATGAACATATATGATAG
>Marker270712	Cma_Chr11	1090760
ACAAAATAAAATCTACCATGTACCACAATCATGCTTGTCCTGAGTATGTTGCCCATAGCCCAACCCCATTCAAATTTTTTTACTTTCCTTTCATTCACGGA[T]TGATGTATACCCATGCTTAAGGTAATTTGCCTCGTAATGTACTATAGGGATGCGCTAGTTGTCAAATCTTTCTACCCGGGTTACATGTTATTAGTGTTGT
>Marker295774	Cma_Chr11	10041786
TGTTCTTTTCCTTGCAACATACGCAAATGATTAGGAAATTGACAGGGTCTTAAACCAAGTTTGGTGTTTCAACTTTTTAATTTTTAGAAAAATATATATAT[C]AGTAGCAAACTCGAGGGAGAGGCAGAATCGAATGATTTGGGTTTACAAAAGTGCCAACTAAATAGTAGCAAATCTTGAGGCGGATGCGGCGATACATAAC
>Marker294615	Cma_Chr11	9716178
TTAGCAGACGTGGGACTTTCATCATCCAACACACACCACTCGAACTAATACAGTAAAAACAACTCAACTGAAAAATAACACAAGTGGGTCGGGTTGAATTT[C]ATTATTTAATAAAAATTTACTAACATTACTCCCTGAGAGAATGAAAATAATACAAAACTTCCCCAGATCTTTCCAAAATTAAAAACTGGCCCCCACTTTT
>Marker277446	Cma_Chr11	5193486
AAAGGCCATTTCGCTGCTCCCTTGGTCTGATTTGGGGGTCGACCCTTCTAGGGTCCGGTCAAGTTTAATCTCATGATTGTTTGAGTCACATATTAGCTTAG[T]GATAATCATGCTCTTACCGGGTCTTTTGCACTCAATTATATGGTTAAAAATTCTACCCCTAATAGTTGTCCTCACTCTTGAGTCTACCACGGAGGATTTC
>Marker281538	Cma_Chr11	6540506
GCTAGCATGCGAGCATTCCTTACCTTAGGTAGTTAGAAATTGCATGTTAAAAGACTTCGGAATGACGTTTTTTTAATGAGTATGTACTATATATATGTTAT[G]GGAAATTTGTCATTATGTCTATTGATATAATCATTATAAGCAAGTCGATCCTTCGAGAGTTGTTCATAATTACAGCTGGGCCAAAAGCCTGTTTGATCTT
>Marker281956	Cma_Chr11	7140603
ATTTCGTCGTGTTGCTTTTGGCTTGTAGTCATGTAACATTGTTTTCAAATATTACTCTCAATCTTGCTTTCAAAATCTCTTTGCCCCTATTTTCTAAAACC[A]TTCTTTTCAAAAGAGGGCTAGAGGCTTGAACATATGTTGTCTGGCCGTAGGCGACACAATCCTAAGTTGGCTTGACTCACTCAGTGTTAAGAGTGAGTGT
>Marker277530	Cma_Chr11	5236235
GAATGGCTTGAATATGAGAACTTTTGATTTTCCTTTCTCTTTCCCACTAAAGAAAAAAATTGTTCATTATGGTCTCCTTCTTATTGTTTATTATATCGTAA[T]TTCTCTGGATAATTGTAAACTCTATAAAATGGGTATAAATGTAAAGAACATGCTTGATGGATGTTGCTATCTTTTCCTTGTCTCAAAGAAATATTTGCGA
>Marker295913	Cma_Chr11	10095259
AACAATCGTGGATACAAAGCCTTTCCCTTTCCATAAAATCATTATAATTTTCAAAACTAGATCATCTCTGTGAGATCCCACATCGGTTAAGGAGGGGAACA[G]AAGCATTTTCTTTATAAGGGTGTGAAAACCTCTACCTAGCAGACGCGTTTAAAACCTTGAGGGTAAACCCAGAAGGGAAAGCCCAAAGAAGATAATATCT
>Marker270030	Cma_Chr11	517302
GAAACTTTGGTGGCTTTTTGCAACTCATCAGTTACATTTGGTTGGGTTGCTAACTGTTCGTCGGTCAACTGCTCTTTCTGGATAGTTGGTTTTGGACGTCT[G]GATGGCTTCAGCTGCTTCTGGCAGTGCAACAGGTGGAGGCTGAGGAGGAACCCATGTACGTTGAACTGGTTTCTCAGCAGTGAATACACTGGAAGAGCCT
>Marker275802	Cma_Chr11	3827228
TTGGTAAATTTTTAACGGATGGATATGTGAAAATAGCGTGTCTTAAAGTCATCAAGAAACAACTTGTGAGTTATTAAGTGAGGATCATTTCCCAAGAGATC[T]GCATCGGAATGAGATGTTTGATGCACTTGTGAAATAAAACTTCAGAATTTCATACAAATAAGTGAACTAATGGAGTAGGAGGGTGTAATAGCCCAAGCCC
>Marker298157	Cma_Chr11	10590457
CCCGTGAACAATGAAAATTTTGAACTCTTATAACAAAAAGGATTATTAATGATCTGTAGATGATACACACATGTAGTTAAATATTAAATATTGTTTCTAAT[A]TTTTTTTTAAAATAAGAACCAACCAAGGTCGAACATATAGAGATTTAGATTTAAATTTTATGACGGTAAATTAGAGAGTTTTTGTTAGTTTTTTTTTAAT
>Marker294613	Cma_Chr11	9716037
AGACGAACACGATTCTCCACAATGGTATGATATTGTTAACTTTAAGCATAAAATCTCATGATTTTGCTTTGTACTTCCTAAAATGTCTCGTACGAATAGAA[G]TGAGTATTATTTGATTATAAACTACTGATCATTCTCTAAATTAGCAGACGTGGGACTTTCATCATCCAACACACACCACTCGAACTAATACAGTAAAAAC
>Marker289941	Cma_Chr11	8661239
CTATCAATGTCATTGCTACTCATAGTCAACGTCGTAGCTGAAATCATTGTCACCATCACACCTGCTATCACTGGGGGTGCTGAATAATATATTATAAGAAA[G]ATAGCAATTTGTAAGTCTCTCGTTGTCGTTGTAAAAAGTTGTATGCCGCTAAAGAATATCGTTAAAGGAGAATTGTGAATTCCCACGTCAGTTGGATAGG
>Marker270078	Cma_Chr11	527036
AGGACAAATTCAATTACAGTATTGATCATTGTATGGTGATAGAAGGATGGTTACATTACCTGCCAATCGCATCATATGCTCCAGCAAGGTTGCTATAGACT[C]CCGAGCGTGTCGGGATGATAAGGCCCGTATTCTTTTTCTAGTATGCTCTTGGCTTCTTCAAATAGCTCCACAGCTTCGTTAATAGCATATTTCTGAACAC
>Marker303502	Cma_Chr11	11765077
CCCCGTTCACAATGGAAGTGGCGGTTCCGGTTACTCCCGTCGACTTCAACTTCGACAGCGCCTGCTCTTCCCCTTACATGACCGCCCCTTCCAGTCCTCAA[G]CGCTTCGGCACCTTCTTCTTCTCCAGTGCTCCCACCTCTCCCTCACGTGCCGCTGCATTCTACTATGACTTCCATGAGTTTGGTTCTGGCTACGGCGACG
>Marker295099	Cma_Chr11	9816096
AACGAGTGTTAGCAAGGACGCTAGGCCCCGAAGGGGGTGGATTGTGAGATCCCACATCTATTGGAAAGAGGAACGAGTGTCAGCGAGGACGTTGGACCCTG[A]AAGAGGGGTGGATTGTGAGATCCCACATCGATTGGAGAGGGGAATGAAACATTCTTCATATGGATGTGGAAACCTTTCCCTAGCAGATGCGTTTTTAAAA
>Marker298465	Cma_Chr11	10636762
AAAGGGAAGCCCAAAGAAACGAAGACAATATCTGCTCGGTGGGCCTGGGTCGTTACCAATAGAGTAGCGTTTTGAACTTAGAGTGTACTTTCGAGAATTTC[T]GAAAAATACTTCTAATAGGCTAAAAACACTTTCATCGTTCCAAAAATCTTCGATTTTGTTTCCTTTGAGCATTCATGCCACGTTTTATTCGCGATTTTCA
>Marker301354	Cma_Chr11	11318489
TGATTTTTTTATACTCAAATATAACCACTTGTTTTTCTTGGTTTTTTATTGACTTTTCCGCCCATTGACTTGTATGAAGTTGTAAGGTCCTCTTGATGCTG[C]TAATGCCTATATTGGATATGGACTGAATTGTCTCACGATGTTTTGAACCAAGCTCACGTACCGTTTTAATAGGTGTACTAGGGAAAGGTCCTTTCATGCT
>Marker298553	Cma_Chr11	10645034
GATAAATATTTAAAAATATTCGGTAGGTGACTCGACTATTTGGATCGACAAATGCACTCACAAACAACATTGTACAGAGATTCAAACGGTATCCAAACACA[T]GAACATGAAAATTCAACAACTAAATAAAATTTTATGAAAATTTGAAAAATACGATATTATAATGACTACAATCGATAGCAACATCGATATATTACTAAGT
>Marker299666	Cma_Chr11	10869887
GCAGTTCACATACAGAAAAAGTTCCGTGGTTGGAAAATGAGAAAAGAATTCTTGCTAATACGTCAAAGAATAGTGAAAATTCAGGTTTGCACTCTCCCATA[G]CTCATTTAATAAGCTCCATTATATTGAAGACGTGTTAGTGAATTATGACTATTTATTTAAAAAAGTAGTTTTCTGATTCTTAATATTTTCTTGGTAGGAA
>Marker301052	Cma_Chr11	11273067
TAAAGAATCTTCTCGTGCTGTCTCTTGCCTAATTCTTATTGATACTCTGTCATCTATATCATCCTCTTTCCCGGTTCAGCTATTGCCACGTACTCAACTTT[C]AACAAATGAAAGCGTAACACACATTTATGAAGTCTTGACAACCAACTCACTGCTATTCCATTTATAGTGTAGATATATTTAGATGTGCTCTTCCTAGAGT
>Marker298659	Cma_Chr11	10681982
GTAATACAAAGTCTTGGATTATCCGAATGATGCATTGTAAGATCCACAGAGAAACGAAACGTTCATTATGAGGATGTGGAAACATCTCTCTGGCAAATGCG[A]TTTTAAAAACCTTGAGGGGAAGCCCGAAAGGGAAATCCCAAAGAGGACAATATCTACTAGCGGTGGACTTGGGCTATTACATATGATATCAGAGCCAGAC
>Marker303900	Cma_Chr11	11897967
CATGTGTACATACAAATATGCATGAGGTCTCCATATTTTCATCGTGGCATAATGAATCATGCCGGACAACCCCCATTCTTTCACCACATATCACACTCGAC[T]ATAAATATTCATAAATCATTTCAATCAAAACATAACTTTCAAATCATGACAAGAGGAGTGGTGCTTAATAGCTTTTCCATATTTCAAAACATTTCATAGC
>Marker292231	Cma_Chr11	9189930
ATTAATGATGTCCAAACTACAAAGGGCCAAACTAAAGGAATTCTAGCCAATCAAGATGCCTTCTTCAAGGAGTAAGAATCGGAACTCGTAACTTTCAAATT[C]AAAAGGCATAACGTATTTCATAAACATATTAGTGAGTGAAACTCAACCTGCCCAACACAAACAGTATCCTCTCCAAAATTCACATTCAACTGATTGAGAT
>Marker271009	Cma_Chr11	1211640
TGCAGTTCAAGTCTATGGATGTCGTAAACAACACACTACTGAGAAAAAGAAAGATGTCTAGGAGCTAAAAAGGAACTGGGAAACTTATTTCTTCAAATGTC[T]CCTGTAATAATGTTAAGATATTTAATTTAAGCATGGGCAGGGAAATTTTCAGCTATTGGTCCATATACGTGTCTTCTAAAATGGCTAATGTATCAGATAA
>Marker273231	Cma_Chr11	2497349
TAACGTACTCTAATCCTAATTAAATCCATTGCAAAGGATCAATAGTAATAAACAGTAAAGATTGATAGCTGGATTCTGGAAAGCACAGAGAGCTACTGTTG[A]GATCAAACAGAATTTGAGAGCTCAGCAAACAATTTTCTGAACTTGCCCGACGAAGTTCACCTAACGGTTTAGCCTATTGGCATTTGAATCATTAGGAATA
>Marker271010	Cma_Chr11	1211897
CGGACAGCTTCGTCATCCCACTTCTGATCCCCAAATTGAGGTGCAATAACTGCTCCATTGGCAATGTAGAAGTTTACATAAGAGGCAGCCAGTCTCGTACA[C]GGAAGGTCTTGCTTTAGCATCACCATCCTGTAACTCGAAATGGAAAAGAATAATAAGAACAGGGAGATCGAGCACCTCATGACTTCACTTCTCACTCTTT
>Marker280197	Cma_Chr11	6174525
AGACGCCGCAGAAAATGAAAGGTCTGCATGATATCATGGTGAACATAATTATCAAAGGTACATGTCCCTACTTGCATAACATAATGAGGAAGTATTCCGAT[A]TCACATGATATACATACATGCATGAGATCTACATGATTTTCATTCATAGCATAACATTACACCATTCCCTTTTTCCTTTCGTTCATGGTTGTACATATAT
>Marker300734	Cma_Chr11	11188886
TCTCCCTTATTCGAATGTGGTGTCGGTTTATTCATGTACCTCTCATTTACTCGAGTGTCACATGTTGGTTGTTTTCATCACTATATGGTTGTACACTCAGG[A]GATTTACTAGCTAAGTTCTTGGATAATCTCCTCATCCTCTCTCTCGGCAACGTCCCCTTTTTCTCCCTTGTTGTGGTGTGTTCTCCCTCTACGAACTAAC
>Marker296233	Cma_Chr11	10182715
AGGATCACTTATCCTGTCTGGGAAAAAATTGATTAAGAATGCTTTAAAACGTTTAGTGTTGGTTACAGTTTCTGCTTACCATTTCTTCCATAGTTGATGCT[C]TTCTACTTTCGAGTTTTATAAATAAAATGGTGAAATATTTTTTTATCTTTTCGACTGCTTATGTTGATTTTGGTGGATGAATGTCCACATTTCCTTTTGT
>Marker303345	Cma_Chr11	11752139
ACAGCCCAAGCCCACCGCTAACAAATATTGTTTGTTTTGGCTCGTTATATATCGTCGGGCTTCCACACCCTTCTAAGGAATGTTTCATTTTCCTCTCCAAT[C]CAATGTAGGACCTCATAATCCACTCCCTTGGGGACCAGTGTCTTCGTTCGCATACGGCCTAGTGTCTTGCTCTGATACCATTTGTAACAGCCCAAGCCCA
>Marker295914	Cma_Chr11	10095296
ATCATTATAATTTTCAAAACTAGATCATCTCTGTGAGATCCCACATCGGTTAAGGAGGGGAACAAAGCATTTTCTTTATAAGGGTGTGAAAACCTCTACCT[A]AGCAGACGCGTTTAAAACCTTGAGGGTAAACCCAGAAGGGAAAGCCCAAAGAAGATAATATCTGCTAGCAGTGGGCTTGGGTTGTTACAAACACCAGGCA
>Marker301305	Cma_Chr11	11310641
TGTTTCTGACCTAACAGTGTTTCTAAACTGTATAGCCAGTTAGGAGGAATATAATGAAAAGAGCAGCTATGCCCTAATTCATCAACTTAAGTTCTTGGTCC[T]GAGAGTACTGCTCTTTTCACCTAACCATTGACTTAGGTTTTTTCTGGATTTTGGATTGATCAAACAAGAACACTTGTCCACCCTGCTGTTAATTCAGTGA
>Marker301303	Cma_Chr11	11310456
GAATCCTGTAAGAACAAACAAATTTGACAAACTTCTCTGTTTGTGTTAACTTTATCGCGTGCGGATTTTTCTGTGTTGTTCTTACTTTGGAAATGATTTTA[G]ACTTCGAGAAATTTATATTAATTGGCTGCTAATTGTTGGAGTTGGAAGAACTGTTCAAATTTTATTTTGATTGAATTATGTGTTTGTTTCTGACCTAACA
>Marker284930	Cma_Chr11	7516594
ATTCACTTGCATTATACTGCTAGCACTACAAAAAGCTCCGGTCTTAATGCCCTGACTACTACTGTGCAGCCTTTCCTTGGGTTCGTAGAGTCGGGTTTCCC[T]GTTTACCCACAACGGAGGAGTCGCCCCCACCAGGCAGGCGCCCACAGGTCATAAAGCACTCTTCGCACAACAAATCCACTTTGAAGTTGACTGATTCGCT
>Marker281749	Cma_Chr11	6857119
GAGATTAGAAAAAGATCTATAGACATGAGTAATGAGATAAAGCTACCTAAAATAATTCATCCGAGTTCTCAGGCTAGAAGAAAAAAGATATTTGATCAATT[C]AAGTAGGAATGCGATGGTGAAATGGAAGGAGAAAAAAAATGGGGATAACACACTTGGAGTTCAGAAAGCTCCTCAAGGTACTCGGGAGGGCAGATGTCTG
>Marker302120	Cma_Chr11	11421766
CTATGAGTTCTTATGATTAAGTTGAAAAAGAACGTACACCTTTTTAGTATATATAGTAACTTTCATTTCTTTTGAATATTTTTTAGTCATTCTATTCTCAA[G]GATCACTCTCATTCGGATGTGGTTTCGCTTCTTTACTCGAATGTCACAAAGACATTTTTTAAGGTTTAGAATTCAATAAGCACAAATCTCAAAAATTAGG
>Marker302562	Cma_Chr11	11499686
CTTTGCTGGCACTCGTTCCATTTTTCAATCGACATGGGAATCCCCAATCCACTCCCCTTTGGGGCCCAATGTCCTGTTGGCACACCACCCCCCTTCAAAGC[T]TCAGCCTCCTCGCTGACACATCACCCAGTGTCTAGCTCTGATACCATTTGTAACAGCACAACCCCACCATTAGTAGATATTGTCCTCTTTGAGTTTTCCC
>Marker271577	Cma_Chr11	1430655
AGAACAACTTGGAGAGATTCTTGGACGCCACAAGGCCTTCAGTTCCTGCGCAGTTCTTCTCTAAGGTGAATGTTTGAATCAAAGGAAGTTTATTACATAAG[T]GGGTTGCTCGTAAATTTTGAGTTAATATCCAAATTAGGACCATACCCTTAATTTGGTTTCTTTTAGCCCTTTAATGGGTTGCTCATGTTTTTGTTTTTTT
>Marker305246	Cma_Chr11	12551210
GCGAACAATGTTTGTTAGAAGTGGGCTTGGGTTTTTACAAATGGTATCAGAGTTAGACATCGAGCGGTGTGCTAGCGAGAACGTTGGGCCTCCAAGGGGGT[G]GGATTGTGTGATTCTACATTGGTTGGAAACGGGAACAAAAACTTTCTTTATGAGGATGTGAAAATCCCTCTCTAAAAACGCAATTTAAAATCGTTAGACT
>Marker305214	Cma_Chr11	12241812
CCTGCGCTTCGATGTAGAAGAAGGCCTTCCGGCTGTTTGATCCAAGAAATGCCTCATGGCTATTCTAAGGTAATTTTAAAACATGAATTTAAAGGTTTGAT[A]GTTATTTAGGTGAGGTGGTTTGAGGATAAATGGAAGTTTTTTTTTTAGTTTAAAACATGGGTTTATAAGAATTTTGATCCCTAGTCTCTTTGTTAAGATT
>Marker297646	Cma_Chr11	10423321
CAGTTCTCCATTCAAGACTTAAGCTAACATCACCACCACGCTCATGATGGCCATCAATCCAAAAGCATGCCAAATGGTTGCCAGCCTCTGCTGTGGTGAAG[T]GCAAACTGCCCATTTGTTTGATTCTCCTTGTGGTAGAGGTTGTTACCGTATGGTGATGTTACCTTCGAGAGGGAAAATATACAAATGGAATATTAAGCCA
>Marker299273	Cma_Chr11	10801640
AGCTCTCATAACTTTGCTTTGTACGGGACTCGTACCAATAGAGATGTATTCCTTATTTATAAACTCAAGATCATTCTTAACTATTCTCAACAATTACTCTA[T]GAGAAAACATGGAAGAGGCATTTCATCAAACAGTTTCTAGGCCAATTCAAAACTCTGAAAGAGACATTTCATCAAACAGTTCATAAGCAATTACCTGTTT
>Marker285855	Cma_Chr11	7705151
GGAAAGAGGCTACGTATGAGTTTATCAACGATAGGTATTAATTTCAATACGTATCTTTTCGTTACACTCATTCAGTCGAGCTGTTTTCGCTCCTCAAAAGA[G]AAGTCAACGTTAATTTCTATGTTTATAGTGGAACACTAGAAAGAATGAAAACCTAGACCAGTAGTACTAGCGAGGGAGAGACCACCAATAATTCACCAAT
>Marker270742	Cma_Chr11	1095709
CAGCTGGTCTTCGGTCATCTGATTAAAAAAACACAAAATGACAGTCAGTACATTCCGACGATTTCTAGACACGACATTACGTAAGCAAACTATACATTCCG[A]AGGCCTGGCGAGGGGGCAGGACTCACAACGACTTCGATTTTCTGCTCGTAGTTTAGAAAGACAAGGCAGCATAAAGACCACGACATCATAGAATTGTTTA
>Marker276830	Cma_Chr11	4704434
TTCTTGTTGCTGAGGATCTAGCAGCTGCTGAAACGACAAGTGCAGCTTCACATGCTGCAGCTGTAGCTGCTGCATCTGATGTTCAGTCTGGGCAGCTGGCT[A]GGAAAATGTGGATTTAGCGAAGAAAGGAGTAGACAGGCCATTCATGTTGTGGCTCCTGATGGTGCTGTAGTGCTGGGAAACCCTGTAGCTCCTCCTATAA
>Marker282939	Cma_Chr11	7219949
GGGGTGTGATCAAGTCAAAGACTTGGCCCAGCTACGCCAAGGAAAAGAATAAAAGAATAGAAGGCGCTTTGTTGGGAATTGGATCCTCACGGACAGAAAAA[T]TCCAACCGCCTTCTTGGACTAATCTCTTTGCTTTCATCATCGAGAATACCTTTGGGGTGTCCCGATACTTGTGCATTTAAATTTAAAGCTAGGTCTCACT
>Marker270145	Cma_Chr11	539043
TAGGATCTCACAATCCACCTTTTCCTTGGGGCCCAACGTCCTCATTGGCACATCCCCCGATGATTGGCTCTAATACCATTTATAAGATCTCAAGCCCACCG[T]CTAATAGATATTGTCCTCTTTGGACTTTCCCTTCCAGGCTTCCCCTCAAGGTTTTCACAACACGCCTGCTAAGAAGAGGTTTCCACACCCTTATAAAGAA
>Marker300746	Cma_Chr11	11191139
TCCTTGAATGATCCTTTTCAAAGGAAGACACTCGTCCTGCAAGGCTCGCCCACGTTGTGACACTGTGCTGCAAGGTACCTCACTTAGGTCACATTGCCCAG[A]GGGTGGTGGGTAGCTGACACCATGTCTCTCCCTAACATACTAAGACATTTTCATTCCTCCTAGTGTAGATGTCATTTTGGTGAACGGTCATACAGTGTCG
>Marker305604	Cma_Chr11	12724960
CATCCTCCTCAGAGCGATGATCCATGTTCGTAACCACCTAAGCCTGCCGCTAGCTGATATTGTCCGCTTTGACTTGTTATGTATCGTCGTCAACCTCACGG[A]TTTTAAAATACGTGTGCTTGGGAGAGGTTTTCACACCCTTATAAGGAATGCTTTGTTCCCTTCTCCAACCAACGAGGGATCTCACAATGCTTGATCTTGG
>Marker297871	Cma_Chr11	10459460
ACATGCTTTAGCCCATGCAGCTTGAAATGCTTGCGTTGAGTCGGATTGATTGTCGGGTTTGGCTCCAAAACTAATAACGTTGTACGATGAGGATGAAGCAG[A]CGAATGTTGAGTCGAAAAACATCGACACAAGGAAAAGAACAAGAGAGGTTCTTGGAATGGCCATTGTTGTAATGCTTGAGTTGAATGAAGAAATTTTTGG
>Marker291946	Cma_Chr11	9142490
AGTGGTGGGCTTGTGCTGTTACAAATGGTATAAGAATTAGGCACGGAATGGTGTGCCAATGAGGATGCTGGCCCCCAAGCGGGTGAATTGTGAGATCCCAC[T]ATTCATTGGAGAGGGGAACGAAACATTCCTTACAAGAGTATGAAAATCTCTCTCTAATAAATCCGTTTTAAAACCATATGACTAACAGCGATACATAACA
>Marker277633	Cma_Chr11	5276538
TTGGGCCCCAAGGGAGGTGTATTGTGAGATCTCATATAAAGGTGTGAAAATTTAAGAACCATGAGACTGATGACAATACGTAAAGAGTTAAATTGGATAAT[C]ATCAGCTACCACATCAGTTTTATTTTTTATAAGTGTGTGGAAATCTAAAAACTGTGAGGCTAATAGTGCGGACGGTAATTTTCTTAATCTAAATATTATT
>Marker271000	Cma_Chr11	1200119
AAAATGTATGCCGGAACAAGTTTCGACATTTTTCACTAAATATCGTCAACATAACTGCAATAATCAAGGACATTAGACCGAAAACACAACTTCCAGCAGCG[A]AAGCATGAATGGCGACCCAAGTCCATTTTATCCGATCAATAATTGAAGTAATTCGAGTAACATTAGAACGAAAAAAACTGCTTCCAGATGTGAAACTTGA
>Marker300713	Cma_Chr11	11184680
[truncated: 14,813 more rows]
