# Supplementary material for: Construction of a High-Density Genetic Map and Analysis of Seed-Related Traits Using Specific Length Amplified Fragment Sequencing for Cucurbita maxima
Source: Front Plant Sci. 2020 Feb 21;10:1782. doi: 10.3389/fpls.2019.01782 (PMC7046561; doi:10.3389/fpls.2019.01782)
Supplement: Supplementary file 17 [file Table_10.xlsx]

## Sheet: Sheet1
Table S10. Information of 2041 markers for QTL mapping
No.	Marker name	Linkage group	Position in Linkage group (cM)
1	Marker22	1	0
2	Marker379	1	0.52
3	Marker846	1	2.06
4	Marker521	1	2.58
5	Marker1093	1	5.16
6	Marker1169	1	5.67
7	Marker1408	1	6.19
8	Marker1697	1	6.7
9	Marker2157	1	7.22
10	Marker2212	1	10.42
11	Marker2387	1	10.93
12	Marker2388	1	11.45
13	Marker2395	1	11.96
14	Marker2575	1	15.27
15	Marker2626	1	15.78
16	Marker2703	1	16.81
17	Marker2800	1	18.36
18	Marker2857	1	18.88
19	Marker2882	1	19.39
20	Marker3016	1	20.42
21	Marker3122	1	21.45
22	Marker3402	1	21.97
23	Marker3490	1	25.17
24	Marker3549	1	26.2
25	Marker3973	1	31.69
26	Marker4355	1	32.2
27	Marker4396	1	32.72
28	Marker5046	1	43.51
29	Marker5464	1	48.37
30	Marker5507	1	49.4
31	Marker5832	1	51.17
32	Marker6096	1	51.69
33	Marker6347	1	52.72
34	Marker6574	1	53.24
35	Marker6974	1	53.75
36	Marker7185	1	56.43
37	Marker7203	1	56.95
38	Marker7430	1	57.47
39	Marker7464	1	57.98
40	Marker7788	1	59.01
41	Marker7864	1	59.53
42	Marker8153	1	60.04
43	Marker8176	1	60.56
44	Marker8182	1	61.07
45	Marker8344	1	62.72
46	Marker8342	1	63.24
47	Marker8240	1	64.37
48	Marker8223	1	64.89
49	Marker8510	1	73.42
50	Marker8534	1	74.46
51	Marker8629	1	75.49
52	Marker8778	1	77.03
53	Marker8869	1	78.06
54	Marker8995	1	78.58
55	Marker9298	1	79.1
56	Marker9845	1	83.02
57	Marker10894	1	83.54
58	Marker11379	1	85.81
59	Marker11541	1	86.32
60	Marker12934	1	86.84
61	Marker16101	1	87.35
62	Marker17953	1	104.43
63	Marker17955	1	104.94
64	Marker18117	1	106.19
65	Marker18537	1	106.7
66	Marker19168	1	109.38
67	Marker19316	1	110.42
68	Marker19657	1	113.62
69	Marker19702	1	114.13
70	Marker19779	1	115.16
71	Marker20812	1	121.8
72	Marker20918	1	122.83
73	Marker21095	1	124.89
74	Marker21402	1	128.09
75	Marker21818	1	130.78
76	Marker22499	1	133.98
77	Marker23261	1	135.52
78	Marker23329	1	136.55
79	Marker23449	1	137.07
80	Marker23466	1	137.59
81	Marker23526	1	138.1
82	Marker23618	1	138.62
83	Marker23935	1	141.3
84	Marker24094	1	142.33
85	Marker24699	1	142.85
86	Marker24820	1	143.36
87	Marker24914	1	143.88
88	Marker25117	1	144.91
89	Marker25317	1	145.94
90	Marker25384	1	148.11
91	Marker25436	1	148.62
92	Marker25523	1	149.14
93	Marker25527	1	149.65
94	Marker26344	1	150.17
95	Marker26600	1	150.68
96	Marker27514	1	151.2
97	Marker27578	1	151.71
98	Marker27681	1	152.23
99	Marker27737	1	153.26
100	Marker27897	1	153.78
101	Marker28165	1	155.32
102	Marker28247	1	155.84
103	Marker28466	1	156.35
104	Marker28574	1	156.87
105	Marker28680	1	157.38
106	Marker28948	1	158.42
107	Marker29103	1	159.45
108	Marker29256	1	160.48
109	Marker29531	1	160.99
110	Marker29948	1	161.51
111	Marker29996	1	162.02
112	Marker30085	1	162.54
113	Marker30379	1	163.06
114	Marker30491	1	163.57
115	Marker30663	1	164.09
116	Marker31299	1	164.6
117	Marker31382	2	0
118	Marker31398	2	0.62
119	Marker31413	2	1.13
120	Marker31429	2	2.17
121	Marker31792	2	4.23
122	Marker31866	2	4.74
123	Marker32065	2	5.26
124	Marker32171	2	5.77
125	Marker32255	2	6.39
126	Marker32642	2	7.53
127	Marker32660	2	8.04
128	Marker32720	2	8.56
129	Marker32721	2	9.07
130	Marker33244	2	11.86
131	Marker32824	2	12.38
132	Marker33604	2	18.38
133	Marker33862	2	18.9
134	Marker34794	2	24.28
135	Marker35482	2	31.44
136	Marker35527	2	31.96
137	Marker36156	2	34.02
138	Marker36242	2	34.54
139	Marker36880	2	40.88
140	Marker37584	2	43.05
141	Marker37661	2	43.56
142	Marker37953	2	44.08
143	Marker38297	2	44.59
144	Marker38823	2	45.63
145	Marker39280	2	46.66
146	Marker40170	2	47.17
147	Marker40195	2	47.79
148	Marker40539	2	48.92
149	Marker40564	2	49.44
150	Marker41102	2	51.5
151	Marker41451	2	61.85
152	Marker41504	2	62.89
153	Marker41508	2	63.4
154	Marker41848	2	66.71
155	Marker42344	2	67.22
156	Marker43009	2	67.74
157	Marker43307	2	71.97
158	Marker43743	2	74.14
159	Marker44034	2	75.27
160	Marker44485	2	75.79
161	Marker44856	2	76.3
162	Marker44929	2	77.34
163	Marker45484	2	80.02
164	Marker45678	2	88.98
165	Marker45835	2	90.63
166	Marker45840	2	91.14
167	Marker46125	2	91.66
168	Marker46238	2	92.79
169	Marker46414	2	93.31
170	Marker46966	2	94.44
171	Marker47048	2	95.06
172	Marker47133	2	97.75
173	Marker47229	2	99.5
174	Marker47263	2	100.63
175	Marker47366	2	102.28
176	Marker47708	2	103.31
177	Marker47989	2	105.48
178	Marker48629	2	109.3
179	Marker48681	2	109.82
180	Marker48764	2	110.33
181	Marker48904	2	110.85
182	Marker49039	2	111.36
183	Marker49074	2	111.88
184	Marker49181	2	112.4
185	Marker49531	2	113.43
186	Marker49635	2	114.46
187	Marker49663	2	114.97
188	Marker49779	2	115.49
189	Marker50116	2	116
190	Marker50183	2	116.52
191	Marker50410	2	117.04
192	Marker50806	2	117.55
193	Marker51145	2	119.61
194	Marker51587	2	121.16
195	Marker51816	2	124.88
196	Marker51961	2	127.04
197	Marker52276	2	127.56
198	Marker52428	2	128.69
199	Marker52602	2	129.21
200	Marker52870	2	130.86
201	Marker53615	2	131.38
202	Marker53675	3	0
203	Marker53691	3	2.68
204	Marker54101	3	8.8
205	Marker54250	3	11.48
206	Marker54564	3	13.03
207	Marker55246	3	14.06
208	Marker55342	3	14.57
209	Marker55552	3	16.22
210	Marker55633	3	16.74
211	Marker55956	3	17.25
212	Marker56065	3	17.77
213	Marker56297	3	18.8
214	Marker56664	3	19.32
215	Marker57413	3	20.86
216	Marker57414	3	21.38
217	Marker57587	3	22.41
218	Marker57998	3	23.65
219	Marker57758	3	24.26
220	Marker58241	3	30.49
221	Marker58307	3	31.52
222	Marker59236	3	32.03
223	Marker59729	3	32.55
224	Marker60435	3	33.07
225	Marker61570	3	33.58
226	Marker61826	3	34.1
227	Marker61864	3	34.61
228	Marker61882	3	35.64
229	Marker62054	3	36.16
230	Marker63111	3	37.19
231	Marker64057	3	42.57
232	Marker64216	3	43.6
233	Marker64682	3	44.12
234	Marker65005	3	46.18
235	Marker65129	3	46.7
236	Marker65329	3	47.21
237	Marker65559	3	48.24
238	Marker66088	3	49.27
239	Marker66297	3	50.82
240	Marker66414	3	51.34
241	Marker66489	3	51.85
242	Marker66694	3	52.37
243	Marker67043	3	54.43
244	Marker67099	3	54.95
245	Marker67296	3	58.66
246	Marker67518	3	59.69
247	Marker67882	3	61.99
248	Marker68086	3	62.5
249	Marker68171	3	67.99
250	Marker68205	3	70.67
251	Marker68234	3	71.19
252	Marker68321	3	71.7
253	Marker68477	3	72.73
254	Marker68638	3	73.3
255	Marker68692	3	74.08
256	Marker68756	3	75.62
257	Marker68915	3	76.14
258	Marker68999	3	76.65
259	Marker69099	3	77.17
260	Marker69348	3	77.68
261	Marker69378	3	78.72
262	Marker69559	3	80.26
263	Marker69611	3	80.78
264	Marker69667	3	82.32
265	Marker69773	3	82.84
266	Marker69842	3	83.87
267	Marker70007	3	84.39
268	Marker70044	3	84.9
269	Marker70392	3	85.42
270	Marker70499	3	86.45
271	Marker70686	3	89.03
272	Marker70815	3	91.09
273	Marker70955	3	91.61
274	Marker71580	3	92.12
275	Marker71789	3	95.32
276	Marker72120	3	96.35
277	Marker72259	3	98.42
278	Marker72324	3	101.1
279	Marker72445	3	103.27
280	Marker72521	3	107.71
281	Marker72536	3	108.23
282	Marker72857	3	110.39
283	Marker72934	3	111.42
284	Marker73303	3	111.94
285	Marker73316	3	112.45
286	Marker73708	3	112.97
287	Marker73985	3	113.49
288	Marker74143	3	114
289	Marker74287	3	114.52
290	Marker74835	3	117.3
291	Marker74923	3	118.44
292	Marker75273	3	119.69
293	Marker75530	3	120.21
294	Marker75747	3	120.72
295	Marker75862	3	126.21
296	Marker75963	3	126.72
297	Marker76058	3	127.24
298	Marker76100	3	128.27
299	Marker76784	3	130.44
300	Marker76798	3	131.47
301	Marker76921	3	132.6
302	Marker77074	3	136.63
303	Marker77142	3	137.15
304	Marker77394	3	137.66
305	Marker77678	3	139.93
306	Marker77688	4	0
307	Marker78376	4	0.52
308	Marker78524	4	1.03
309	Marker79566	4	7.04
310	Marker80440	4	9.1
311	Marker81793	4	14.3
312	Marker82167	4	15.84
313	Marker82346	4	20.08
314	Marker82663	4	22.66
315	Marker82949	4	23.18
316	Marker83012	4	23.69
317	Marker83321	4	24.21
318	Marker83945	4	26.27
319	Marker84183	4	29.47
320	Marker84291	4	29.99
321	Marker84293	4	30.5
322	Marker84806	4	32.05
323	Marker84950	4	32.56
324	Marker85222	4	33.08
325	Marker85283	4	34.11
326	Marker85390	4	34.63
327	Marker85537	4	35.66
328	Marker85616	4	36.17
329	Marker85756	4	36.69
330	Marker85786	4	37.2
331	Marker86181	4	38.23
332	Marker86235	4	38.75
333	Marker86300	4	39.27
334	Marker86400	4	39.78
335	Marker86417	4	40.3
336	Marker86464	4	41.33
337	Marker86647	4	43.39
338	Marker86715	4	44.42
339	Marker87217	4	44.94
340	Marker87349	4	45.97
341	Marker87389	4	47
342	Marker87487	4	55.98
343	Marker87498	4	56.49
344	Marker87723	4	57.63
345	Marker87914	4	58.14
346	Marker88018	4	59.17
347	Marker88041	4	60.21
348	Marker88095	4	60.72
349	Marker88161	4	62.99
350	Marker88211	4	64.02
351	Marker88440	4	64.54
352	Marker88518	4	65.05
353	Marker88710	4	66.08
354	Marker88923	4	66.6
355	Marker89085	4	67.11
356	Marker89272	4	68.25
357	Marker89434	4	68.87
358	Marker89477	4	69.38
359	Marker89609	4	70.41
360	Marker89697	4	72.06
361	Marker89933	4	72.58
362	Marker90065	4	73.09
363	Marker90187	4	73.61
364	Marker90623	4	74.64
365	Marker90793	4	75.78
366	Marker91008	4	76.29
367	Marker91091	4	76.81
368	Marker91168	4	78.46
369	Marker91272	4	78.97
370	Marker91455	4	79.49
371	Marker91588	4	81.24
372	Marker91704	4	81.76
373	Marker91817	4	85.06
374	Marker92158	4	87.85
375	Marker92215	4	88.88
376	Marker92324	4	89.39
377	Marker92446	4	89.91
378	Marker92505	4	90.42
379	Marker92461	4	90.94
380	Marker93087	4	91.45
381	Marker93772	4	92.49
382	Marker93889	4	96.2
383	Marker93946	4	97.24
384	Marker94339	4	101.58
385	Marker94360	4	102.09
386	Marker94476	4	102.61
387	Marker94641	4	103.64
388	Marker94882	4	106.03
389	Marker94970	4	107.06
390	Marker95029	4	108.1
391	Marker95030	4	108.61
392	Marker95121	4	109.13
393	Marker95187	4	109.64
394	Marker95298	4	111.29
395	Marker95312	4	111.91
396	Marker95387	4	113.04
397	Marker95592	4	113.56
398	Marker95851	4	116.24
399	Marker96127	4	122.98
400	Marker96307	4	123.5
401	Marker96607	4	124.02
402	Marker97339	4	126.08
403	Marker97383	4	127.63
404	Marker97421	4	128.14
405	Marker97438	4	129.17
406	Marker97573	4	129.69
407	Marker97885	4	130.2
408	Marker97937	4	131.75
409	Marker99904	4	132.78
410	Marker100469	4	136.08
411	Marker100333	4	139.29
412	Marker103907	4	140.32
413	Marker104023	4	141.35
414	Marker105231	4	143
415	Marker105764	4	143.51
416	Marker106580	4	144.13
417	Marker107975	4	145.27
418	Marker107986	4	146.4
419	Marker108708	4	149.7
420	Marker109278	4	150.22
421	Marker110237	4	150.73
422	Marker110280	4	151.25
423	Marker110441	4	151.77
424	Marker110683	4	152.8
425	Marker110822	4	153.31
426	Marker111549	4	153.83
427	Marker113222	4	155.89
428	Marker114054	4	156.92
429	Marker114492	4	157.95
430	Marker114624	4	158.98
431	Marker114962	4	161.15
432	Marker115179	4	161.67
433	Marker115344	4	163.94
434	Marker115507	4	166.62
435	Marker115754	4	170.44
436	Marker115904	4	173.64
437	Marker116830	4	174.67
438	Marker117071	4	175.19
439	Marker116093	4	176.22
440	Marker118064	4	176.73
441	Marker117465	4	177.25
442	Marker118299	4	178.28
443	Marker118829	4	179.93
444	Marker119058	4	181.58
445	Marker119134	4	182.1
446	Marker119295	4	183.64
447	Marker119463	4	187.98
448	Marker119473	4	189.23
449	Marker119555	4	189.74
450	Marker120188	4	190.77
451	Marker120375	4	191.29
452	Marker120605	4	192.94
453	Marker120495	4	193.45
454	Marker120662	4	193.97
455	Marker120909	4	194.48
456	Marker120947	4	195
457	Marker121141	4	196.03
458	Marker121170	4	197.06
459	Marker121198	4	204.12
460	Marker121234	4	211.28
461	Marker121302	4	211.8
462	Marker121420	4	212.83
463	Marker121502	4	213.86
464	Marker121646	4	214.37
465	Marker121966	4	218.2
466	Marker122016	4	219.74
467	Marker122121	4	220.26
468	Marker122240	4	221.39
469	Marker122406	4	222.53
470	Marker122389	4	223.15
471	Marker122644	4	225.83
472	Marker122652	4	226.34
473	Marker122881	4	230.17
474	Marker122909	4	230.68
475	Marker122967	4	231.2
476	Marker123002	4	231.71
477	Marker123336	4	233.49
478	Marker123331	4	234.62
479	Marker123446	4	235.14
480	Marker123470	4	235.65
481	Marker123560	4	236.17
482	Marker123580	4	236.68
483	Marker123801	4	237.71
484	Marker124165	4	238.23
485	Marker124208	4	238.75
486	Marker124736	4	239.26
487	Marker124833	4	240.4
488	Marker125001	4	241.43
489	Marker125162	4	242.46
490	Marker125217	4	242.97
491	Marker125386	4	244
492	Marker125655	4	244.52
493	Marker125719	4	245.55
494	Marker125874	5	0
495	Marker126317	5	2.06
496	Marker126794	5	2.58
497	Marker127460	5	5.26
498	Marker127799	5	6.29
499	Marker127866	5	6.81
500	Marker128359	5	7.84
501	Marker128592	5	8.87
502	Marker129346	5	16.03
503	Marker129415	5	18.2
504	Marker129496	5	19.75
505	Marker129966	5	24.81
506	Marker130035	5	25.33
507	Marker130113	5	25.85
508	Marker130252	5	27.5
509	Marker130570	5	31.32
510	Marker130723	5	32.45
511	Marker131240	5	32.97
512	Marker131253	5	33.49
513	Marker131300	5	34.01
514	Marker131344	5	34.52
515	Marker131608	5	36.69
516	Marker131754	5	37.21
517	Marker131782	5	37.72
518	Marker132364	5	42.69
519	Marker132624	5	44.23
520	Marker132955	5	44.75
521	Marker133230	5	45.26
522	Marker133297	5	45.78
523	Marker133372	5	46.29
524	Marker133606	5	47.33
525	Marker133608	5	47.84
526	Marker133901	5	48.36
527	Marker134024	5	48.87
528	Marker134143	5	49.39
529	Marker134263	5	49.9
530	Marker134405	5	50.93
531	Marker134515	5	54.13
532	Marker134911	5	54.65
533	Marker135791	5	55.17
534	Marker135953	5	55.68
535	Marker136281	5	56.71
536	Marker136558	5	57.74
537	Marker136746	5	58.77
538	Marker137426	5	59.81
539	Marker137649	5	60.32
540	Marker138256	5	64.66
541	Marker138303	5	65.18
542	Marker140403	5	66.21
543	Marker140172	5	66.72
544	Marker141508	5	68.89
545	Marker142764	5	73.23
546	Marker143192	5	74.26
547	Marker142769	5	74.78
548	Marker143593	5	75.81
549	Marker143904	5	80.67
550	Marker144042	5	82.32
551	Marker144178	5	82.86
552	Marker144246	5	83.89
553	Marker144427	5	84.4
554	Marker144544	5	85.02
555	Marker144591	5	85.54
556	Marker144775	5	86.57
557	Marker144884	5	88.22
558	Marker144920	5	88.73
559	Marker145303	5	89.25
560	Marker145663	5	90.9
561	Marker146001	5	91.93
562	Marker146219	5	93.48
563	Marker147225	5	93.99
564	Marker147928	5	96.16
565	Marker148457	5	97.29
566	Marker148919	5	98.94
567	Marker149056	5	99.97
568	Marker149283	5	101.62
569	Marker149629	5	102.14
570	Marker149779	5	107.94
571	Marker150297	5	109.07
572	Marker150315	5	114.35
573	Marker150316	5	114.87
574	Marker150809	6	0
575	Marker150885	6	2.68
576	Marker150933	6	3.71
577	Marker151030	6	4.23
578	Marker151353	6	7.02
579	Marker151424	6	9.18
580	Marker151438	6	9.7
581	Marker151450	6	10.21
582	Marker151818	6	10.73
583	Marker151930	6	11.24
584	Marker152039	6	12.89
585	Marker152204	6	13.93
586	Marker152860	6	14.44
587	Marker153369	6	15.99
588	Marker153498	6	18.26
589	Marker153524	6	18.78
590	Marker153530	6	19.29
591	Marker153651	6	20.84
592	Marker153974	6	22.9
593	Marker154090	6	23.42
594	Marker154307	6	25.07
595	Marker154172	6	26.82
596	Marker154467	6	27.34
597	Marker154765	6	28.37
598	Marker154845	6	29.4
599	Marker155361	6	29.92
600	Marker156309	6	30.95
601	Marker156546	6	33.01
602	Marker156745	6	33.53
603	Marker156999	6	34.04
604	Marker157084	6	35.07
605	Marker157210	6	36.1
606	Marker157278	6	37.24
607	Marker157285	6	37.86
608	Marker157362	6	38.47
609	Marker157566	6	38.99
610	Marker157691	6	39.51
611	Marker158158	6	40.02
612	Marker158406	6	40.54
613	Marker158784	6	42.19
614	Marker159039	6	43.22
615	Marker159115	6	43.73
616	Marker159160	6	46.31
617	Marker159185	6	47.34
618	Marker159313	6	47.86
619	Marker159535	6	48.89
620	Marker159875	6	49.41
621	Marker160261	6	49.92
622	Marker160312	6	50.44
623	Marker160377	6	50.95
624	Marker160653	6	51.47
625	Marker160683	6	51.98
626	Marker160719	6	52.5
627	Marker160900	6	53.01
628	Marker161001	6	53.53
629	Marker161018	6	54.04
630	Marker161683	6	54.56
631	Marker162017	6	55.59
632	Marker162094	6	56.11
633	Marker162249	6	57.14
634	Marker162286	6	58.17
635	Marker162384	6	58.68
636	Marker162470	6	59.2
637	Marker162712	6	63.13
638	Marker162891	6	63.64
639	Marker163399	6	64.16
640	Marker163573	6	64.67
641	Marker163615	6	65.81
642	Marker163692	6	67.46
643	Marker164128	6	67.97
644	Marker164909	6	69
645	Marker165730	6	69.52
646	Marker165893	6	70.03
647	Marker168202	6	71.06
648	Marker168422	6	71.58
649	Marker170768	6	73.13
650	Marker169869	6	73.64
651	Marker171563	6	76.54
652	Marker171693	6	78.09
653	Marker171979	6	85.88
654	Marker172193	6	87.53
655	Marker172461	6	89.7
656	Marker172520	6	90.84
657	Marker172601	6	94.14
658	Marker172690	6	96.82
659	Marker172695	6	97.34
660	Marker172887	6	99.5
661	Marker173120	6	102.29
662	Marker173277	6	109.24
663	Marker173337	6	110.27
664	Marker173458	6	110.79
665	Marker173799	6	111.82
666	Marker173803	6	112.95
667	Marker173863	6	115.22
668	Marker173962	6	126.44
669	Marker174000	6	126.95
670	Marker174038	6	127.47
671	Marker174147	6	127.99
672	Marker174186	6	129.02
673	Marker174305	6	130.67
674	Marker174602	6	141.7
675	Marker174593	6	142.22
676	Marker174714	6	142.73
677	Marker174623	6	143.25
678	Marker174821	6	144.28
679	Marker175068	6	148.1
680	Marker175352	6	148.61
681	Marker176250	6	149.13
682	Marker176433	7	0
683	Marker176444	7	2.06
684	Marker176590	7	2.58
685	Marker176707	7	3.09
686	Marker176829	7	5.67
687	Marker176881	7	6.19
688	Marker176972	7	8.25
689	Marker176978	7	9.28
690	Marker176991	7	9.8
691	Marker177009	7	10.83
692	Marker177386	7	11.35
693	Marker177485	7	19.88
694	Marker177701	7	20.5
695	Marker177712	7	21.12
696	Marker177794	7	24.94
697	Marker177862	7	25.46
698	Marker177878	7	25.97
699	Marker178098	7	26.49
700	Marker178190	7	27
701	Marker178289	7	27.52
702	Marker178491	7	28.55
703	Marker178955	7	29.58
704	Marker179275	7	30.09
705	Marker179327	7	30.61
706	Marker179419	7	31.64
707	Marker179559	7	33.7
708	Marker179576	7	34.74
709	Marker179615	7	35.77
710	Marker179632	7	36.8
711	Marker179685	7	37.83
712	Marker179984	7	38.34
713	Marker180090	7	38.86
714	Marker180215	7	39.38
715	Marker180520	7	40.41
716	Marker180666	7	40.92
717	Marker180698	7	41.44
718	Marker181063	7	42.98
719	Marker181558	7	45.15
720	Marker181594	7	45.67
721	Marker181726	7	46.18
722	Marker182478	7	47.73
723	Marker182490	7	48.24
724	Marker182646	7	49.27
725	Marker182816	7	49.79
726	Marker182939	7	50.82
727	Marker182901	7	51.34
728	Marker183110	7	51.85
729	Marker183039	7	52.37
730	Marker183320	7	53.4
731	Marker184543	7	56.08
732	Marker184674	7	57.63
733	Marker184759	7	58.66
734	Marker184791	7	59.18
735	Marker185098	7	60.21
736	Marker186147	7	61.75
737	Marker186431	7	63.82
738	Marker186882	7	64.33
739	Marker186943	7	64.85
740	Marker187076	7	66.39
741	Marker187710	7	73.66
742	Marker188063	7	74.69
743	Marker188306	7	75.21
744	Marker188395	7	75.72
745	Marker188553	7	76.75
746	Marker188741	7	78.3
747	Marker188803	7	78.82
748	Marker188832	7	79.33
749	Marker188942	7	79.85
750	Marker189177	7	80.36
751	Marker189344	7	81.39
752	Marker189429	7	81.91
753	Marker189726	7	82.94
754	Marker189860	7	83.97
755	Marker190441	7	85
756	Marker190602	7	86.03
757	Marker190836	7	86.55
758	Marker191471	7	88.2
759	Marker191745	7	89.75
760	Marker192016	7	90.26
761	Marker192251	7	91.29
762	Marker192545	7	91.81
763	Marker193092	7	93.97
764	Marker193188	7	95.01
765	Marker193321	7	95.52
766	Marker193805	7	99.34
767	Marker194229	7	99.86
768	Marker195276	7	100.37
769	Marker195306	8	0
770	Marker195345	8	1.65
771	Marker195432	8	2.17
772	Marker195621	8	2.68
773	Marker195703	8	3.71
774	Marker195757	8	4.23
775	Marker195777	8	4.74
776	Marker196095	8	5.26
777	Marker196297	8	5.77
778	Marker196336	8	6.29
779	Marker196496	8	6.81
780	Marker196557	8	7.32
781	Marker196632	8	7.84
782	Marker196726	8	8.35
783	Marker196751	8	8.87
784	Marker196754	8	9.38
785	Marker196987	8	10.52
786	Marker197086	8	11.03
787	Marker197176	8	13.2
788	Marker197332	8	19.42
789	Marker197334	8	19.93
790	Marker197482	8	20.96
791	Marker197809	8	21.48
792	Marker198119	8	25.4
793	Marker198136	8	26.66
794	Marker198296	8	27.18
795	Marker198656	8	28.31
796	Marker198726	8	28.83
797	Marker198813	8	29.34
798	Marker198856	8	29.86
799	Marker198857	8	30.37
800	Marker198944	8	30.89
801	Marker198984	8	32.02
802	Marker199219	8	33.16
803	Marker199268	8	33.67
804	Marker199307	8	35.32
805	Marker199789	8	36.36
806	Marker200006	8	36.87
807	Marker200303	8	39.04
808	Marker200328	8	39.55
809	Marker200779	8	42.24
810	Marker200805	8	44.4
811	Marker200923	8	45.43
812	Marker201079	8	46.46
813	Marker201237	8	46.98
814	Marker201468	8	47.49
815	Marker201814	8	54.24
816	Marker201930	8	54.75
817	Marker202161	8	55.27
818	Marker203920	8	56.81
819	Marker204576	8	57.33
820	Marker204722	8	58.36
821	Marker204768	8	58.88
822	Marker205169	8	59.39
823	Marker205582	8	60.42
824	Marker205991	8	60.94
825	Marker206462	8	61.45
826	Marker206680	8	62.48
827	Marker206729	8	64.65
828	Marker207051	8	66.2
829	Marker207082	8	66.71
830	Marker207202	8	68.26
831	Marker207470	8	68.99
832	Marker207497	8	69.5
833	Marker207500	8	70.02
834	Marker207623	8	71.05
835	Marker207839	8	75.39
836	Marker207843	8	75.91
837	Marker207950	8	76.42
838	Marker207956	8	76.94
839	Marker208320	8	77.45
840	Marker208348	8	78.48
841	Marker208480	8	79
842	Marker208515	8	79.51
843	Marker208651	8	80.55
844	Marker208741	8	85.61
845	Marker208907	8	88.81
846	Marker209061	8	89.55
847	Marker209183	8	91.71
848	Marker209313	8	92.74
849	Marker209328	8	93.26
850	Marker209332	8	93.78
851	Marker209408	8	94.81
852	Marker209411	8	95.32
853	Marker209450	8	95.94
854	Marker209703	8	99.56
855	Marker209708	8	100.07
856	Marker209716	8	100.59
857	Marker209965	8	101.1
858	Marker210135	8	102.13
859	Marker210411	8	102.65
860	Marker210466	8	103.16
861	Marker210659	8	103.68
862	Marker210696	8	104.19
863	Marker210751	8	104.71
864	Marker211030	8	105.23
865	Marker211108	8	105.84
866	Marker211324	8	106.46
867	Marker213460	8	114.13
868	Marker212975	8	115.16
869	Marker212205	8	116.19
870	Marker213519	9	0
871	Marker213547	9	1.03
872	Marker213587	9	1.65
873	Marker213610	9	2.27
874	Marker213834	9	3.92
875	Marker213945	9	4.43
876	Marker214224	9	6.19
877	Marker214588	9	6.71
878	Marker214789	9	7.22
879	Marker214797	9	7.74
880	Marker214981	9	9.29
881	Marker215169	9	9.8
882	Marker215235	9	10.83
883	Marker215585	9	13.52
884	Marker215629	9	15.68
885	Marker215712	9	16.2
886	Marker216134	9	16.71
887	Marker216441	9	17.74
888	Marker216752	9	19.91
889	Marker217297	9	21.04
890	Marker216755	9	21.56
891	Marker217700	9	23.11
892	Marker218058	9	24.65
893	Marker218173	9	26.2
894	Marker218316	9	28.37
895	Marker218460	9	30.53
896	Marker218525	9	31.05
897	Marker218750	9	32.6
898	Marker218761	9	33.11
899	Marker218829	9	33.63
900	Marker219416	9	37.55
901	Marker220249	9	38.07
902	Marker220452	9	40.23
903	Marker220608	9	40.75
904	Marker220739	9	41.88
905	Marker220799	9	42.4
906	Marker220999	9	44.05
907	Marker221059	9	45.08
908	Marker221358	9	47.76
909	Marker221684	9	49.93
910	Marker221685	9	50.44
911	Marker221913	9	51.48
912	Marker222477	9	54.16
913	Marker222661	9	54.67
914	Marker222831	9	55.19
915	Marker223050	9	56.32
916	Marker223047	9	56.84
917	Marker223283	9	65.38
918	Marker223518	9	66.41
919	Marker223644	9	66.92
920	Marker223816	9	67.44
921	Marker223908	9	67.95
922	Marker224194	9	68.47
923	Marker224275	9	69.5
924	Marker224825	9	71.05
925	Marker225046	9	71.56
926	Marker225603	9	73.33
927	Marker225763	9	74.87
928	Marker226096	9	75.39
929	Marker226238	9	82.76
930	Marker226337	9	83.28
931	Marker226645	9	83.79
932	Marker226667	9	84.31
933	Marker227309	9	85.34
934	Marker227834	9	85.85
935	Marker228315	9	86.37
936	Marker228319	9	87.4
937	Marker229096	9	88.95
938	Marker229799	9	89.46
939	Marker229875	9	90.6
940	Marker230000	9	92.25
941	Marker235790	10	0
942	Marker235792	10	2.17
943	Marker236227	10	2.68
944	Marker236366	10	3.2
945	Marker237493	10	4.23
946	Marker237648	10	4.74
947	Marker237772	10	5.26
948	Marker237886	10	5.77
949	Marker237922	10	6.29
950	Marker237955	10	6.81
951	Marker237966	10	7.32
952	Marker238060	10	8.35
953	Marker238110	10	8.87
954	Marker238226	10	9.38
955	Marker238240	10	9.9
956	Marker238606	10	11.45
957	Marker238820	10	11.96
958	Marker238862	10	12.99
959	Marker238966	10	15.16
960	Marker238980	10	16.71
961	Marker239113	10	17.74
962	Marker239174	10	18.25
963	Marker239265	10	18.77
964	Marker239849	10	19.8
965	Marker240276	10	21.45
966	Marker240391	10	21.96
967	Marker240555	10	23.51
968	Marker240757	10	28.37
969	Marker240804	10	28.89
970	Marker240931	10	29.4
971	Marker241069	10	31.05
972	Marker241249	10	34.36
973	Marker241316	10	34.87
974	Marker241454	10	35.39
975	Marker241717	10	36.64
976	Marker241719	10	37.15
977	Marker241966	10	37.67
978	Marker241989	10	44.41
979	Marker242024	10	50.52
980	Marker242079	10	51.55
981	Marker242495	10	52.58
982	Marker242643	10	53.1
983	Marker242741	10	53.61
984	Marker242774	10	54.65
985	Marker243104	10	58.36
986	Marker243158	10	58.88
987	Marker243363	10	60.43
988	Marker243770	10	60.94
989	Marker243782	10	61.46
990	Marker243808	10	62.49
991	Marker243886	10	63
992	Marker243923	10	64.03
993	Marker244085	10	66.2
994	Marker244342	10	66.72
995	Marker244536	10	67.23
996	Marker244572	10	67.75
997	Marker244799	10	70.43
998	Marker244852	10	72.7
999	Marker244961	10	73.32
1000	Marker245306	10	73.83
1001	Marker245595	10	74.35
1002	Marker245897	10	75.9
1003	Marker245941	10	76.41
1004	Marker246786	10	76.93
1005	Marker247146	10	77.44
1006	Marker247252	10	78.47
1007	Marker247207	10	78.99
1008	Marker247516	10	81.16
1009	Marker247409	10	82.19
1010	Marker247773	10	83.73
1011	Marker247929	10	84.25
1012	Marker248422	10	85.28
1013	Marker248790	10	85.8
1014	Marker250035	10	86.83
1015	Marker250376	10	87.34
1016	Marker250441	10	87.86
1017	Marker250661	10	88.37
1018	Marker250912	10	89.4
1019	Marker251731	10	90.43
1020	Marker251766	10	90.95
1021	Marker252039	10	91.47
1022	Marker252079	10	93.12
1023	Marker252109	10	93.63
1024	Marker252260	10	94.15
1025	Marker252503	10	94.66
1026	Marker252673	10	95.18
1027	Marker254449	10	95.69
1028	Marker256743	10	97.86
1029	Marker256834	10	98.38
1030	Marker257673	10	99.41
1031	Marker257768	10	100.44
1032	Marker258304	10	103.74
1033	Marker258441	10	106.42
1034	Marker258371	10	109.11
1035	Marker257934	10	112.41
1036	Marker258896	10	113.96
1037	Marker259512	10	114.47
1038	Marker260469	10	115.09
1039	Marker261311	10	116.23
1040	Marker260717	10	116.84
1041	Marker261479	10	118.49
1042	Marker261487	10	119.01
1043	Marker261631	10	120.04
1044	Marker261745	10	120.56
1045	Marker261796	10	121.07
1046	Marker261984	10	121.59
1047	Marker262170	10	122.1
1048	Marker262500	10	122.62
1049	Marker262913	10	123.13
1050	Marker264014	10	123.65
1051	Marker264051	10	124.17
1052	Marker264066	10	124.68
1053	Marker264191	10	125.2
1054	Marker264212	10	125.71
1055	Marker264534	10	126.23
1056	Marker264889	10	127.26
1057	Marker264996	10	127.77
1058	Marker264710	10	128.8
1059	Marker265707	10	129.84
1060	Marker266080	10	130.45
1061	Marker266545	10	131.07
1062	Marker267021	10	131.59
1063	Marker267148	10	132.1
1064	Marker268779	10	132.62
1065	Marker269005	11	0
1066	Marker269015	11	1.03
1067	Marker269580	11	1.55
1068	Marker269941	11	2.06
1069	Marker270410	11	2.58
1070	Marker270422	11	3.09
1071	Marker270547	11	3.61
1072	Marker270619	11	5.26
1073	Marker270957	11	6.29
1074	Marker271010	11	6.81
1075	Marker271134	11	7.32
1076	Marker271357	11	8.35
1077	Marker271405	11	8.87
1078	Marker271435	11	9.38
1079	Marker271454	11	9.9
1080	Marker271577	11	10.41
1081	Marker271722	11	10.93
1082	Marker271847	11	12.58
1083	Marker271940	11	13.61
1084	Marker271946	11	14.13
1085	Marker271979	11	15.16
1086	Marker272031	11	15.67
1087	Marker272147	11	16.19
1088	Marker272153	11	16.7
1089	Marker272457	11	21.88
1090	Marker272465	11	22.4
1091	Marker272602	11	23.43
1092	Marker272592	11	23.94
1093	Marker272642	11	24.46
1094	Marker272785	11	24.97
1095	Marker272825	11	26.01
1096	Marker272857	11	27.04
1097	Marker272906	11	27.66
1098	Marker273009	11	28.79
1099	Marker273120	11	29.31
1100	Marker273230	11	30.34
1101	Marker273382	11	30.85
1102	Marker273731	11	31.37
1103	Marker273738	11	32.4
1104	Marker274055	11	32.91
1105	Marker274159	11	35.6
1106	Marker274471	11	36.11
1107	Marker274859	11	36.63
1108	Marker275121	11	39.31
1109	Marker275508	11	41.99
1110	Marker275734	11	42.51
1111	Marker275801	11	43.02
1112	Marker275967	11	52.84
1113	Marker276026	11	53.35
1114	Marker276053	11	54.39
1115	Marker276148	11	56.04
1116	Marker276381	11	56.55
1117	Marker276449	11	57.07
1118	Marker276689	11	58.2
1119	Marker276739	11	58.82
1120	Marker276829	11	59.85
1121	Marker276919	11	60.88
1122	Marker277235	11	61.91
1123	Marker277314	11	62.94
1124	Marker277444	11	64.08
1125	Marker277454	11	65.73
1126	Marker277530	11	67.28
1127	Marker277632	11	69.44
1128	Marker278080	11	70.47
1129	Marker278297	11	72.12
1130	Marker278721	11	73.15
1131	Marker278807	11	74.7
1132	Marker278855	11	77.49
1133	Marker279756	11	78.62
1134	Marker279854	11	79.14
1135	Marker279860	11	79.65
1136	Marker280200	11	80.17
1137	Marker280980	11	81.71
1138	Marker281534	11	85.12
1139	Marker281553	11	85.64
1140	Marker281602	11	87.7
1141	Marker281649	11	89.87
1142	Marker281717	11	91
1143	Marker281749	11	91.52
1144	Marker281889	11	93.79
1145	Marker281959	11	98.33
1146	Marker281950	11	98.85
1147	Marker282116	11	103.92
1148	Marker282503	11	104.43
1149	Marker289364	11	106.6
1150	Marker289558	11	111.15
1151	Marker289899	11	112.8
1152	Marker290207	11	113.83
1153	Marker290320	11	114.58
1154	Marker290323	11	115.85
1155	Marker291522	11	116.36
1156	Marker291934	11	116.88
1157	Marker291947	11	117.39
1158	Marker291962	11	119.56
1159	Marker291963	11	120.07
1160	Marker292038	11	122.24
1161	Marker292281	11	123.27
1162	Marker292284	11	123.79
1163	Marker292315	11	124.92
1164	Marker292329	11	125.44
1165	Marker292673	11	125.95
1166	Marker292810	11	126.47
1167	Marker292774	11	128.63
1168	Marker292757	11	130.28
1169	Marker292897	11	131.31
1170	Marker293348	11	132.86
1171	Marker293635	11	133.38
1172	Marker293748	11	133.89
1173	Marker293782	11	134.41
1174	Marker293957	11	134.92
1175	Marker294008	11	135.44
1176	Marker294301	11	135.95
1177	Marker294521	11	136.47
1178	Marker295510	11	139.15
1179	Marker295518	11	140.18
1180	Marker295548	11	140.7
1181	Marker295627	11	141.32
1182	Marker295906	11	142.56
1183	Marker296071	11	143.07
1184	Marker296681	11	143.59
1185	Marker297161	11	144.1
1186	Marker297496	11	144.62
1187	Marker297871	11	145.65
1188	Marker298156	11	146.78
1189	Marker298464	11	147.3
1190	Marker298612	11	147.81
1191	Marker298847	11	148.33
1192	Marker299021	11	149.36
1193	Marker299273	11	152.04
1194	Marker299431	11	153.07
1195	Marker299564	11	156.38
1196	Marker299869	11	157.41
1197	Marker299872	11	157.92
1198	Marker300081	11	158.44
1199	Marker300159	11	158.96
1200	Marker300316	11	159.47
1201	Marker300585	11	160.5
1202	Marker300734	11	161.53
1203	Marker300448	11	162.15
1204	Marker301088	11	162.77
1205	Marker301732	11	163.29
1206	Marker302193	11	163.8
1207	Marker302299	11	164.83
1208	Marker302410	11	165.35
1209	Marker302562	11	167.51
1210	Marker302445	11	168.55
1211	Marker302626	11	169.58
1212	Marker302726	11	171.23
1213	Marker302793	11	173.39
1214	Marker302800	11	173.91
1215	Marker302887	11	174.42
1216	Marker303502	11	175.56
1217	Marker303477	11	181.04
1218	Marker303476	11	181.56
1219	Marker303339	11	187.57
1220	Marker303294	11	188.6
1221	Marker302976	11	189.73
1222	Marker303076	11	190.25
1223	Marker303578	11	191.28
1224	Marker303540	11	193.55
1225	Marker303853	11	198.35
1226	Marker304109	11	199.38
1227	Marker304712	11	199.89
1228	Marker304769	11	200.41
1229	Marker304805	11	200.92
1230	Marker304989	11	201.44
1231	Marker305246	11	203.61
1232	Marker305441	11	204.74
1233	Marker305730	11	205.87
1234	Marker305786	11	206.39
1235	Marker305887	12	0
1236	Marker306714	12	1.03
1237	Marker307025	12	1.55
1238	Marker307201	12	2.58
1239	Marker307029	12	3.09
1240	Marker307364	12	4.12
1241	Marker307403	12	5.16
1242	Marker307579	12	5.67
1243	Marker307781	12	6.19
1244	Marker308458	12	6.7
1245	Marker308805	12	7.22
1246	Marker308923	12	9.9
1247	Marker309054	12	12.58
1248	Marker309060	12	13.1
1249	Marker309381	12	13.61
1250	Marker309482	12	14.75
1251	Marker309682	12	16.5
1252	Marker309804	12	19.7
1253	Marker309879	12	21.87
1254	Marker309966	12	22.38
1255	Marker310190	12	22.9
1256	Marker310300	12	23.41
1257	Marker311016	12	24.45
1258	Marker311031	12	24.96
1259	Marker311096	12	27.13
1260	Marker311291	12	27.64
1261	Marker311349	12	29.19
1262	Marker311445	12	30.22
1263	Marker311453	12	31.77
1264	Marker311584	12	32.28
1265	Marker311713	12	32.8
1266	Marker311762	12	33.31
1267	Marker311793	12	33.83
1268	Marker311795	12	34.35
1269	Marker311895	12	35.38
1270	Marker311973	12	36.41
1271	Marker312151	12	42.21
1272	Marker312376	12	42.72
1273	Marker312395	12	43.86
1274	Marker312636	12	45.51
1275	Marker312683	12	46.54
1276	Marker312704	12	47.05
1277	Marker312820	12	47.57
1278	Marker315151	12	53.16
1279	Marker315566	12	57.5
1280	Marker316682	12	61.84
1281	Marker316684	12	62.36
1282	Marker316795	12	63.39
1283	Marker318126	12	63.9
1284	Marker318668	12	64.93
1285	Marker318714	12	65.45
1286	Marker320751	12	66.48
1287	Marker320690	12	67
1288	Marker320455	12	67.51
1289	Marker320333	12	68.03
1290	Marker319022	12	68.54
1291	Marker322349	12	70.09
1292	Marker322491	12	70.6
1293	Marker323405	12	72.67
1294	Marker323469	12	73.18
1295	Marker323519	12	73.7
1296	Marker323875	12	74.21
1297	Marker325772	12	76.9
1298	Marker326882	12	78.44
1299	Marker327045	12	78.96
1300	Marker327928	12	79.47
1301	Marker328879	12	81.02
1302	Marker329224	12	82.57
1303	Marker329307	12	83.08
1304	Marker330408	12	83.6
1305	Marker330778	12	88.04
1306	Marker331114	12	90.21
1307	Marker331188	12	91.76
1308	Marker331309	12	92.27
1309	Marker331327	12	92.79
1310	Marker331424	12	93.3
1311	Marker331577	12	93.82
1312	Marker331714	12	94.95
1313	Marker332064	12	95.47
1314	Marker332233	12	95.98
1315	Marker332565	12	97.53
1316	Marker332470	12	98.05
1317	Marker332585	12	99.18
1318	Marker332717	12	100.83
1319	Marker332802	12	102.48
1320	Marker332962	12	103
1321	Marker333024	12	104.13
1322	Marker333120	12	105.16
1323	Marker333513	12	106.19
1324	Marker333884	12	106.71
1325	Marker334070	12	108.77
1326	Marker334097	12	110.32
1327	Marker334176	12	114.34
1328	Marker334202	12	114.96
1329	Marker334218	12	116.09
1330	Marker334232	12	117.12
1331	Marker334358	12	118.15
1332	Marker334429	12	119.7
1333	Marker334565	12	120.32
1334	Marker334871	12	124.45
1335	Marker334967	12	125.48
1336	Marker335033	12	126.51
1337	Marker335180	12	127.55
1338	Marker335273	12	128.06
1339	Marker335500	12	129.09
1340	Marker335953	12	130.12
1341	Marker336914	12	131.15
1342	Marker335851	12	131.67
1343	Marker335346	12	132.7
1344	Marker335474	12	134.35
1345	Marker335497	12	136
1346	Marker335498	12	136.52
1347	Marker337228	13	22.16
1348	Marker337352	13	25.81
1349	Marker337500	13	27.46
1350	Marker337545	13	27.98
1351	Marker338038	13	29.11
1352	Marker338131	13	29.63
1353	Marker338300	13	30.14
1354	Marker338910	13	31.17
1355	Marker339018	13	33.34
1356	Marker339241	13	34.47
1357	Marker339738	13	34.99
1358	Marker339780	13	35.5
1359	Marker339891	13	36.64
1360	Marker340117	13	42.12
1361	Marker340194	13	43.16
1362	Marker340709	13	44.19
1363	Marker340870	13	46.97
1364	Marker341613	13	49.66
1365	Marker341561	13	50.17
1366	Marker341413	13	54.1
1367	Marker341759	13	58.96
1368	Marker341918	13	59.47
1369	Marker342129	13	60.5
1370	Marker342422	13	62.05
1371	Marker342899	13	62.57
1372	Marker343552	13	63.08
1373	Marker343871	13	63.6
1374	Marker344139	13	64.73
1375	Marker344672	13	65.25
1376	Marker345282	13	67.41
1377	Marker346019	13	67.93
1378	Marker347159	13	68.44
1379	Marker347179	13	68.96
1380	Marker348150	13	69.48
1381	Marker348290	13	69.99
1382	Marker350711	13	72.05
1383	Marker350725	13	72.57
1384	Marker351297	13	73.09
1385	Marker351757	13	75.25
1386	Marker353025	13	75.77
1387	Marker352450	13	76.9
1388	Marker353513	13	78.45
1389	Marker353540	13	78.96
1390	Marker353812	13	82.79
1391	Marker353818	13	83.3
1392	Marker354147	13	84.95
1393	Marker354503	13	87.74
1394	Marker354782	13	88.25
1395	Marker354797	13	89.39
1396	Marker355136	13	91.55
1397	Marker355230	13	92.07
1398	Marker355712	13	92.69
1399	Marker356154	13	93.31
1400	Marker356205	13	93.82
1401	Marker356327	13	94.85
1402	Marker356328	13	95.37
1403	Marker356648	13	95.89
1404	Marker356692	13	96.4
1405	Marker356864	13	99.6
1406	Marker356993	13	100.12
1407	Marker357343	13	101.25
1408	Marker357426	13	101.77
1409	Marker357479	13	102.29
1410	Marker358031	13	103.32
1411	Marker358270	13	103.83
1412	Marker358374	13	104.35
1413	Marker358753	13	104.86
1414	Marker358850	13	105.38
1415	Marker359121	13	105.89
1416	Marker359450	13	106.41
1417	Marker359876	13	114.24
1418	Marker360080	13	114.75
1419	Marker360419	13	116.3
1420	Marker360583	13	117.33
1421	Marker360638	13	117.85
1422	Marker360774	13	118.36
1423	Marker360858	13	118.88
1424	Marker361015	13	119.39
1425	Marker361136	13	119.91
1426	Marker361195	13	120.42
1427	Marker361233	13	122.49
1428	Marker361697	13	124.55
1429	Marker361832	13	125.58
1430	Marker361991	13	126.61
1431	Marker362157	13	127.13
1432	Marker362346	13	127.64
1433	Marker362608	13	128.68
1434	Marker362721	13	129.19
1435	Marker362798	13	130.22
1436	Marker362874	13	132.28
1437	Marker363226	13	133.32
1438	Marker363404	13	136.52
1439	Marker364187	14	0
1440	Marker364198	14	0.52
1441	Marker364231	14	1.03
1442	Marker364743	14	1.55
1443	Marker365062	14	2.06
1444	Marker365229	14	3.09
1445	Marker365483	14	4.64
1446	Marker365758	14	16.32
1447	Marker365964	14	18.39
1448	Marker366204	14	18.9
1449	Marker366238	14	19.42
1450	Marker366373	14	27.76
1451	Marker366579	14	30.96
1452	Marker367014	14	37.08
1453	Marker367020	14	38.73
1454	Marker366861	14	39.86
1455	Marker367367	14	42.78
1456	Marker367501	14	43.3
1457	Marker367588	14	43.81
1458	Marker367648	14	44.33
1459	Marker367719	14	46.49
1460	Marker367757	14	47.01
1461	Marker367807	14	48.04
1462	Marker367948	14	49.17
1463	Marker368176	14	50.82
1464	Marker368259	14	51.85
1465	Marker368344	14	52.37
1466	Marker368415	14	52.89
1467	Marker368771	14	54.54
1468	Marker368766	14	55.05
1469	Marker368713	14	55.57
1470	Marker368603	14	56.08
1471	Marker368932	14	58.35
1472	Marker368954	14	58.87
1473	Marker369068	14	59.38
1474	Marker369203	14	59.9
1475	Marker369169	14	60.52
1476	Marker369217	14	62.89
1477	Marker374636	14	130.89
1478	Marker374695	14	134.09
1479	Marker375256	14	135.12
1480	Marker375831	14	136.26
1481	Marker376340	14	138.94
1482	Marker376576	14	141.62
1483	Marker377045	14	143.79
1484	Marker377210	14	144.3
1485	Marker377272	14	144.82
1486	Marker377958	14	145.33
1487	Marker378316	14	148.64
1488	Marker378385	14	150.7
1489	Marker378416	14	151.22
1490	Marker378478	14	151.73
1491	Marker378559	14	154.93
1492	Marker378650	14	155.96
1493	Marker378742	14	157.51
1494	Marker378853	14	158.54
1495	Marker379075	14	159.06
1496	Marker379216	14	159.57
1497	Marker379403	14	160.09
1498	Marker379515	14	161.63
1499	Marker380207	14	163.18
1500	Marker380675	14	163.7
1501	Marker380855	14	164.73
1502	Marker380946	14	166.27
1503	Marker381024	14	166.79
1504	Marker381169	14	167.31
1505	Marker381379	14	167.82
1506	Marker381836	14	168.34
1507	Marker382308	14	169.37
1508	Marker382790	14	169.88
1509	Marker382837	14	170.4
1510	Marker382957	15	0
1511	Marker382967	15	1.03
1512	Marker383046	15	1.55
1513	Marker383109	15	3.61
1514	Marker383254	15	4.13
1515	Marker383463	15	4.64
1516	Marker383633	15	5.16
1517	Marker384143	15	6.19
1518	Marker383899	15	6.7
1519	Marker384297	15	7.73
1520	Marker384341	15	8.25
1521	Marker384644	15	8.76
1522	Marker384920	15	9.28
1523	Marker385205	15	9.8
1524	Marker385268	15	10.31
1525	Marker385647	15	13.51
1526	Marker385751	15	14.03
1527	Marker386180	15	14.54
1528	Marker386183	15	15.06
1529	Marker386313	15	17.74
1530	Marker386885	15	20.32
1531	Marker386709	15	22.38
1532	Marker386990	15	22.9
1533	Marker387023	15	23.41
1534	Marker387088	15	23.93
1535	Marker387303	15	24.96
1536	Marker387397	15	29.93
1537	Marker387409	15	30.96
1538	Marker387453	15	31.47
1539	Marker387462	15	31.99
1540	Marker387560	15	33.53
1541	Marker387814	15	34.57
1542	Marker387887	15	35.6
1543	Marker387890	15	36.11
1544	Marker388059	15	36.63
1545	Marker387585	15	37.14
1546	Marker388363	15	37.66
1547	Marker388396	15	38.79
1548	Marker388690	15	39.31
1549	Marker389106	15	39.82
1550	Marker389316	15	41.06
1551	Marker389539	15	42.92
1552	Marker389596	15	44.46
1553	Marker390023	15	45.5
1554	Marker390228	15	47.15
1555	Marker390686	15	49.93
1556	Marker390939	15	50.96
1557	Marker391044	15	52.51
1558	Marker391322	15	53.64
1559	Marker391640	15	54.78
1560	Marker392179	15	57.56
1561	Marker392206	15	58.08
1562	Marker392320	15	58.6
1563	Marker392491	15	59.63
1564	Marker392628	15	61.17
1565	Marker392871	15	70.35
1566	Marker392873	15	70.86
1567	Marker393176	15	72
1568	Marker393387	15	72.51
1569	Marker393445	15	73.03
1570	Marker394266	15	79.04
1571	Marker394354	15	79.55
1572	Marker394979	15	80.58
1573	Marker395045	15	81.1
1574	Marker395128	15	81.61
1575	Marker395372	15	84.3
1576	Marker396302	15	84.81
1577	Marker396497	15	85.33
1578	Marker397497	15	87.39
1579	Marker398021	15	87.91
1580	Marker397669	15	90.59
1581	Marker397665	15	91.1
1582	Marker397702	15	93.79
1583	Marker398000	15	94.3
1584	Marker398167	15	95.33
1585	Marker398566	15	95.85
1586	Marker398964	15	98.53
1587	Marker399073	15	99.56
1588	Marker399093	15	100.59
1589	Marker399772	15	106.93
1590	Marker400026	15	107.44
1591	Marker400031	15	107.96
1592	Marker400032	15	108.47
1593	Marker400235	15	108.99
1594	Marker400380	15	118.16
1595	Marker400413	15	118.68
1596	Marker400638	15	120.33
1597	Marker400725	15	123.01
1598	Marker400839	15	123.53
1599	Marker400974	15	124.04
1600	Marker401128	15	125.59
1601	Marker401147	15	126.11
1602	Marker401390	15	127.65
1603	Marker401468	15	128.17
1604	Marker401534	15	129.3
1605	Marker401557	15	129.82
1606	Marker401691	15	131.88
1607	Marker401753	15	132.4
1608	Marker401861	15	134.56
1609	Marker401869	15	136.21
1610	Marker402426	16	0
1611	Marker402439	16	3.93
1612	Marker402494	16	4.54
1613	Marker402514	16	5.06
1614	Marker402987	16	5.58
1615	Marker403037	16	6.61
1616	Marker403086	16	7.64
1617	Marker403110	16	8.15
1618	Marker403187	16	8.67
1619	Marker403424	16	12.39
1620	Marker403395	16	12.9
1621	Marker403525	16	13.93
1622	Marker403659	16	14.45
1623	Marker403775	16	15.58
1624	Marker403915	16	21.43
1625	Marker405784	16	35.74
1626	Marker406271	16	51.23
1627	Marker406409	16	51.75
1628	Marker406539	16	52.88
1629	Marker407259	16	55.05
1630	Marker407504	16	56.08
1631	Marker407814	16	56.59
1632	Marker409174	16	58.14
1633	Marker409199	16	58.66
1634	Marker409385	16	59.17
1635	Marker410012	16	60.72
1636	Marker410247	16	62.26
1637	Marker410329	16	62.78
1638	Marker410564	16	64.33
1639	Marker411488	16	65.36
1640	Marker412198	16	66.39
1641	Marker412294	16	66.9
1642	Marker414279	16	73.44
1643	Marker414530	16	75.6
1644	Marker414516	16	76.12
1645	Marker415908	16	83.28
1646	Marker416017	16	85.55
1647	Marker416137	16	86.58
1648	Marker416238	16	87.1
1649	Marker416871	16	90.81
1650	Marker416999	16	91.85
1651	Marker417490	16	92.36
1652	Marker417505	16	93.39
1653	Marker417791	16	94.42
1654	Marker418574	16	97.11
1655	Marker418872	16	101.04
1656	Marker419016	16	101.55
1657	Marker419366	16	103.62
1658	Marker449687	17	0
1659	Marker449498	17	0.52
1660	Marker448637	17	1.03
1661	Marker448455	17	1.55
1662	Marker447754	17	2.58
1663	Marker447589	17	4.12
1664	Marker447301	17	6.29
1665	Marker447096	17	7.32
1666	Marker446071	17	20.84
1667	Marker445885	17	22.49
1668	Marker445469	17	23.01
1669	Marker445133	17	23.52
1670	Marker445093	17	26.21
1671	Marker444291	17	30.55
1672	Marker444132	17	32.09
1673	Marker444018	17	32.61
1674	Marker444014	17	33.13
1675	Marker443726	17	33.64
1676	Marker443560	17	35.81
1677	Marker443233	17	37.97
1678	Marker443126	17	39.01
1679	Marker442711	17	40.55
1680	Marker442455	17	41.58
1681	Marker442403	17	42.1
1682	Marker442316	17	42.61
1683	Marker442179	17	44.16
1684	Marker442128	17	45.19
1685	Marker442048	17	46.74
1686	Marker442000	17	47.36
1687	Marker441966	17	47.98
1688	Marker441624	17	48.49
1689	Marker441519	17	49.01
1690	Marker441476	17	49.52
1691	Marker441409	17	50.04
1692	Marker441263	17	51.07
1693	Marker441141	17	52.62
1694	Marker440888	17	55.3
1695	Marker440791	17	57.36
1696	Marker439669	17	64
1697	Marker439186	17	64.51
1698	Marker439009	17	65.03
1699	Marker438417	17	66.06
1700	Marker437705	17	67.09
1701	Marker436960	17	67.61
1702	Marker435307	17	68.64
1703	Marker436143	17	69.15
1704	Marker433327	17	70.18
1705	Marker434853	17	70.7
1706	Marker432805	17	71.96
1707	Marker432333	17	72.48
1708	Marker432909	17	73.61
1709	Marker432891	17	74.13
1710	Marker432990	17	74.64
1711	Marker430929	17	75.16
1712	Marker430835	17	75.67
1713	Marker430492	17	76.19
1714	Marker429848	17	78.35
1715	Marker428964	17	81.25
1716	Marker428297	17	81.76
1717	Marker427985	17	82.28
1718	Marker426773	17	83.31
1719	Marker426816	17	83.83
1720	Marker426670	17	84.34
1721	Marker426465	17	86.51
1722	Marker426358	17	87.54
1723	Marker426138	17	88.05
1724	Marker426111	17	88.57
1725	Marker426051	17	90.22
1726	Marker425243	17	93.63
1727	Marker425241	17	94.14
1728	Marker425016	17	98.59
1729	Marker425002	17	99.1
1730	Marker424927	17	99.62
1731	Marker424499	17	102.4
1732	Marker424492	17	103.54
1733	Marker424405	17	106.22
1734	Marker424340	17	111.92
1735	Marker424272	17	117.19
1736	Marker424119	17	118.33
1737	Marker423900	17	119.46
1738	Marker423710	17	119.98
1739	Marker423614	17	120.49
1740	Marker423584	17	121.63
1741	Marker423576	17	123.79
1742	Marker423342	17	125.34
1743	Marker423161	17	125.86
1744	Marker423010	17	126.37
1745	Marker422880	17	128.02
1746	Marker422815	17	128.54
1747	Marker422446	17	129.05
1748	Marker422168	17	132.25
1749	Marker421948	17	133.28
1750	Marker421882	17	134.42
1751	Marker421850	17	134.93
1752	Marker421617	17	138.76
1753	Marker421431	17	139.79
1754	Marker421215	17	140.82
1755	Marker421052	17	141.95
1756	Marker420928	17	142.47
1757	Marker420416	17	142.98
1758	Marker449728	18	0
1759	Marker449814	18	0.52
1760	Marker450062	18	3.3
1761	Marker450280	18	4.44
1762	Marker450356	18	4.95
1763	Marker450585	18	5.98
1764	Marker450930	18	6.5
1765	Marker451413	18	8.66
1766	Marker451764	18	13.01
1767	Marker451890	18	15.17
1768	Marker452180	18	17.85
1769	Marker452314	18	18.37
1770	Marker452437	18	18.99
1771	Marker452625	18	19.61
1772	Marker452819	18	20.64
1773	Marker453252	18	22.29
1774	Marker453655	18	27.88
1775	Marker454037	18	30.66
1776	Marker454134	18	31.18
1777	Marker454238	18	31.7
1778	Marker454493	18	32.21
1779	Marker454595	18	33.86
1780	Marker454747	18	34.38
1781	Marker455364	18	35.92
1782	Marker455253	18	36.44
1783	Marker455424	18	38.09
1784	Marker455443	18	40.36
1785	Marker455615	18	42.01
1786	Marker455695	18	43.14
1787	Marker455904	18	44.79
1788	Marker456105	18	45.31
1789	Marker456135	18	45.93
1790	Marker456934	18	46.55
1791	Marker457134	18	47.06
1792	Marker457388	18	47.58
1793	Marker457666	18	48.09
1794	Marker457861	18	48.71
1795	Marker458114	18	54.93
1796	Marker458088	18	61.36
1797	Marker458026	18	61.87
1798	Marker458341	18	62.9
1799	Marker458633	18	63.42
1800	Marker458881	18	63.93
1801	Marker459091	18	64.45
1802	Marker459718	18	66.83
1803	Marker459661	18	67.96
1804	Marker459654	18	68.58
1805	Marker459502	18	69.82
1806	Marker460415	18	70.44
1807	Marker460630	18	70.95
1808	Marker460762	18	71.47
1809	Marker461017	18	71.98
1810	Marker461109	18	72.5
1811	Marker461201	18	73.01
1812	Marker461238	18	74.04
1813	Marker461490	18	74.56
1814	Marker461805	18	75.59
1815	Marker461873	18	76.11
1816	Marker462193	18	77.24
1817	Marker462424	18	77.76
1818	Marker463181	18	81.58
1819	Marker463230	18	82.09
1820	Marker463258	18	82.61
1821	Marker468589	18	84.77
1822	Marker463766	18	85.29
1823	Marker468359	18	89.11
1824	Marker468360	18	89.63
1825	Marker468847	18	93.55
1826	Marker469105	18	94.58
1827	Marker469716	18	95.1
1828	Marker469833	18	95.62
1829	Marker469925	18	96.85
1830	Marker470287	18	98.61
1831	Marker470337	18	99.12
1832	Marker470528	18	100.77
1833	Marker470682	18	105.22
1834	Marker470727	18	109.14
1835	Marker471360	18	111.93
1836	Marker471587	18	113.06
1837	Marker471637	18	114.2
1838	Marker472442	18	115.23
1839	Marker473458	18	116.88
1840	Marker473776	18	117.39
1841	Marker473930	18	117.91
1842	Marker473989	18	118.42
1843	Marker474437	18	120.07
1844	Marker474728	18	121.21
1845	Marker474759	18	121.72
1846	Marker474803	18	122.24
1847	Marker474864	18	122.75
1848	Marker474885	18	123.27
1849	Marker474886	18	123.79
1850	Marker475180	18	124.3
1851	Marker475230	18	124.82
1852	Marker475860	18	125.33
1853	Marker475985	18	126.98
1854	Marker476059	18	127.5
1855	Marker476082	18	129.15
1856	Marker476263	18	130.28
1857	Marker476384	18	130.8
1858	Marker476500	18	131.31
1859	Marker476636	18	131.83
1860	Marker476819	18	132.34
1861	Marker477023	18	132.86
1862	Marker477079	18	133.37
1863	Marker477223	18	135.54
1864	Marker477273	18	137.19
1865	Marker477566	18	141.53
1866	Marker477587	18	142.56
1867	Marker477731	18	143.59
1868	Marker477889	18	144.63
1869	Marker478271	18	145.14
1870	Marker478438	18	145.66
1871	Marker478557	18	146.79
1872	Marker478647	18	147.92
1873	Marker478780	18	148.44
1874	Marker478864	18	148.96
1875	Marker479002	18	149.47
1876	Marker479212	18	151.12
1877	Marker479235	18	151.64
1878	Marker479418	18	152.15
1879	Marker479773	18	153.18
1880	Marker479947	18	153.7
1881	Marker480602	18	155.76
1882	Marker480825	18	156.79
1883	Marker480975	18	158.44
1884	Marker481558	18	158.96
1885	Marker481609	18	159.47
1886	Marker481707	18	159.99
1887	Marker481913	18	161.54
1888	Marker482200	18	162.05
1889	Marker482763	18	162.57
1890	Marker482986	18	164.11
1891	Marker483115	18	164.63
1892	Marker483333	18	165.15
1893	Marker483756	18	165.66
1894	Marker484039	18	166.69
1895	Marker484507	18	168.86
1896	Marker484536	18	169.37
1897	Marker484702	18	170.4
1898	Marker485382	18	170.92
1899	Marker485453	18	171.44
1900	Marker485582	18	171.95
1901	Marker485656	18	174.12
1902	Marker485798	18	174.63
1903	Marker485948	18	175.15
1904	Marker485992	18	175.66
1905	Marker486042	18	176.18
1906	Marker486531	19	0
1907	Marker486589	19	0.52
1908	Marker486641	19	1.03
1909	Marker486819	19	1.55
1910	Marker486996	19	2.58
1911	Marker487542	19	3.09
1912	Marker487591	19	4.12
1913	Marker487567	19	4.64
1914	Marker487765	19	5.67
1915	Marker487743	19	6.19
1916	Marker488267	19	7.22
1917	Marker488328	19	8.25
1918	Marker488553	19	8.76
1919	Marker488773	19	10.83
1920	Marker488987	19	12.89
1921	Marker489060	19	14.44
1922	Marker489930	19	15.47
1923	Marker489965	19	16.5
1924	Marker490243	19	21.46
1925	Marker490486	19	21.98
1926	Marker490530	19	22.49
1927	Marker490804	19	23.01
1928	Marker491155	19	28.7
1929	Marker491209	19	29.74
1930	Marker491579	19	30.99
1931	Marker491938	19	31.5
1932	Marker492097	19	32.02
1933	Marker492181	19	32.54
1934	Marker492221	19	33.05
1935	Marker492465	19	33.57
1936	Marker492962	19	34.6
1937	Marker493191	19	35.11
1938	Marker494827	19	35.63
1939	Marker501109	19	38.21
1940	Marker502195	19	39.86
1941	Marker502712	19	40.99
1942	Marker503501	19	41.51
1943	Marker504392	19	44.61
1944	Marker504803	19	46.15
1945	Marker505068	19	47.18
1946	Marker505420	19	48.73
1947	Marker505557	19	49.25
1948	Marker505842	19	50.28
1949	Marker506199	19	52.86
1950	Marker506373	19	55.02
1951	Marker506640	19	57.71
1952	Marker506757	19	59.25
1953	Marker506875	19	59.77
1954	Marker507203	19	62.55
1955	Marker507511	19	63.59
1956	Marker507863	19	64.1
1957	Marker508082	19	64.62
1958	Marker508433	19	67.51
1959	Marker508491	19	68.02
1960	Marker509426	19	71.95
1961	Marker509458	19	72.46
1962	Marker509870	19	72.98
1963	Marker510022	19	75.14
1964	Marker510191	19	77.31
1965	Marker510338	19	77.83
1966	Marker510340	19	78.96
1967	Marker510744	19	82.37
1968	Marker510986	19	83.91
1969	Marker511292	19	84.95
1970	Marker511577	19	87.11
1971	Marker511957	19	88.76
1972	Marker512091	19	90.41
1973	Marker512645	19	91.44
1974	Marker512755	19	91.96
1975	Marker512911	19	93.61
1976	Marker512924	19	94.64
1977	Marker514079	20	0
1978	Marker514147	20	0.52
1979	Marker514629	20	1.03
1980	Marker516589	20	13.34
1981	Marker518634	20	21.81
1982	Marker518763	20	22.94
1983	Marker518793	20	23.46
1984	Marker519261	20	26.14
1985	Marker519335	20	27.17
1986	Marker519672	20	29.34
1987	Marker519759	20	29.86
1988	Marker519878	20	30.37
1989	Marker520171	20	31.4
1990	Marker520388	20	32.95
1991	Marker520750	20	33.46
1992	Marker520871	20	35.53
1993	Marker520959	20	36.56
1994	Marker521007	20	37.07
1995	Marker521156	20	41.94
1996	Marker521171	20	42.55
1997	Marker521229	20	43.79
1998	Marker521339	20	46.06
[truncated: 43 more rows]
