# Supplementary material for: Construction of a High-Density Genetic Map and Analysis of Seed-Related Traits Using Specific Length Amplified Fragment Sequencing for Cucurbita maxima
Source: Front Plant Sci. 2020 Feb 21;10:1782. doi: 10.3389/fpls.2019.01782 (PMC7046561; doi:10.3389/fpls.2019.01782)
Supplement: Supplementary file 18 [file Table_11.xlsx]

## Sheet: Sheet1
Table S11. 500 bp sequences surrounding SNPs for CAPS markers
Marker name	Sequence
M1047465	GTTCGGGTCCAAGGTCTCTCAATACAACGTCGCGTCTCTTCTTGTCATCTCGATCTCTATCGACATGGCCCATATGTCTTGACAGCATCCTGATTCTCGGGTATTATCGGTCATCATAACTCACTCGGTCATGCCATTGAGGACGGGCCCGTGTGTCACTCATCTCATCGGGACATCCCAAACATCCATCCATCCGGGTTCTATCGAGGCATTGACCCTCGTACTCATGCCACGTCATTTTAAGATTGTTTTAAGCTAAACACACTTCATTTTAAAGTTTTTACGACTGAACTACTATGCATCTTTTAAGCACTTCTTAACCTTTTTTTTCCTCGTGATCACTCTCATTTGCAAATGTAATCTAAATTCATTCATACACCTTTTCTTACTTAGACGTCA…
M1468248	TTGGAGAAAGAAACGAAATATTTTGTATTAGGACAATATTTGCTAGCGGTACTTCTCGATATGGTACTATCACGTCCTCTAGCGACAGAGCCGATGACACGCACATGTTGCCACCCAATGAGTACACATCAACAACATTGTACTATTAAAGACTGACAACAATTTTATTTCTCTTTATTGCATTGTCATGCCTAGTGAGAATACTTCACACTAGTGGTCATTGTCATCATGAGCTATTGATCGATGCACTCTTTATTTGGATAAGTTTTCATTGGAACGAATTATTTTGACCCAAATTTAAGGCACTTATGGTACGTTGATATTGAATTTAGGATTGGAAGGGTATAACACGTTGTCCAGCAACTTCAGTGCAAGAACGGGTTTCGACTTCATACTTTT…
M1929605	AATTAGGTTACATTATTGGTGACATAAATAAATAATTAAAGGGACATTTTTTATTTTTTATTTTATATCCTAAAGTTTGCATGCTACATATTAGATCATACTTAATTATTTTTATTATAATCTAGTACGTAGCTATTTTGGTTTATGATTTTTTAGGTCAACTCTTTGACTTTTTAATTTTAGCTATTTCTTTTTAATGTAAAAACTAATATTACTTGCACGTTATAAAATGTTAATAATTTTATTAATGCAATCTCTCTTTTTGTAGTTTTTTTTTTTTTTTTTTTTTAAGTTATCTTATGATTTGGATAAGTATCGGACTATAAATTTATAGATAAAGTAGGATATGTTAGGAACCACGACCCTTCATAATTGTTTTCGGTTTTCCTAGAAAGCCTA…
M2110463	CAGACACAGGACTGCTTTGTTCTTTCTCTTCCTCCTCATCCTGAACAGGCAATTTCTTCAAGCTCTCTACGTCATTGACCTGTAAATTTGTCAAAGAAAACAAGGCAAACAACAGTGAAAAAGTTGGTTCTTTTTCTGTTCTTATAATTATGCCAACCAACAAAGGGGGGAATGTTTAATTATAAGGAGGATGTCGGTACCTATGGGAATTAAAATACAAAGGAAAATACAAAAAGGGGTTTGTCCTTTTCTTGAAAGGTCAAAAATTTTCCGGGAAAAAAGAAGAGTGTGGAATAGAAAATGAGAGATTTAGCGGTTTGTTTCTCATAACTCACTGTCGTTTTGGTGGGGTTGTCGTGTTTTGACGCCTGAAACTAATTCCGGCGGTAATTTCAGAAA…
M2374213	AATAAAGAACCTTAAATAGGCCTCATTTATATCCCACCTTCCTCCTTCACTTTCCATCTGCCTCCTCAAAATCTCTCTCTCTCTCTCTCTCTCTCTCTCTGACCCGCCATTAATGTCCCACACAGAAAGCTCAAATTTTGAACCTCCAAAACAAATTTGAAACCATACCCAACACCCAAAATCACTTTCACAGACATGTTAATGAACAAGAAGAAGAAGATTATGAAGCTCCCCTCTCTCTTCAAATCCTCCGCAGACGACAAGTCGACCTGGCCCTGGCCGTCATGTCGCCAGCCAAGAACCCTTTCTTTCCGAACCAACACTTCCGCCGCCGTCGTCACCGCCGCAACAGATTCCTCCGACTCCTTCTTTACACTCTCCTCCGATTCCTCCGGCAGC…
M2802290	ACTAGAGGTGGGCTTGAGTTGTTATAAATGGTATTAGAGTCAGACACTGGATAATGTGAGGCACTAGTCGGAATAGGGATGGGCCCTCTACAAACGCATTTTAAAACCTCGAGGTGAAAGCCCAAACCCTTTACAGACACGTTTTAAAACCTTGAGGGGAAACTCGAAAGGGAAGGCCCAAAGAGGACAATATATGCTAACAGTGGACTTGGGCTATTACAAATTGTATCAGAGTCAGTCGTCAAACGGTGCGAGGCACTGGTCGGTGTAGGACTGGACCCTCTCCATAACAGACCCGTTTAAAACTTTGAGGGAAAGTCTGGAAGGAAAAGCTCACAGATGACAATATCTTCTAGTAGTGGGCATAGAAAACTAAAAAAGAAGACAATATCTGCTTGT…
M2984727	ACATTCTATATCTGACTCTAGAAGTTCAGAGGAAGAATGTCTGACAGTACAATTTTCAGCCCCACGTAATATGGAGGTTCGGTTATCCGCTGACCTGGATCGCTCATTTCCACATGAAGATAATGAAGGTCTGGGCAATTTACTTAACGGCTTGTCAATTTTCTTACCAAAACCATTACAAGAATCAGCATTGGAACTATAGTTAGTGTCTGAAGAAAGCCTAGGAGACCTTCTTAAAATCTTCTCACCGACGAAACGAGAGTTGCGACGGAAGAGTTTAGGCACTTCTTCCTGATTTATACACGGTGAGAAAGGCGATGATTCGGCTTCTATCTTGTGAGAAAGTTCTGCTGTGAGATTTAAAGTTTCCAAAATCAAAGAAATCGTTGCTTCATTGGA…
M3507675	AGGTGGATGATCACCAGACACCGTAAACAAGAATTTCTGAGATGAAAGCACCAATAAAATGAGAATAATTGAATTTTCTGATTACATGTTGCAACCCATAAGACTGCATGTATTAAGAACATGACATTGGAATAAAATGATAAAACGGCATAAAAACATTTATCTATGGATTTGGTGGGCTCTATTTTATGCACTTTAAAGAACAGAGGTCCATAAAATTTTCCAGAATGCAAGGTGTTTATTGGTATGATTCATTTATGTTGAACTGAAAAACTGAAGTCCCATTAAAATTGAACATTGATTTGTTTTTTTTGCTAATATTTGTGAGTGTCCAAACCAACTTGCGTGCACCTAAACCATTCTCACGCAATGCCTGCGTAACGCTACTACATTTAGATT…
M3950547	ACTTCAACCAGTATGTTTAGATTTCCTTCACATAACCGAGAATGTGCTTAACTACTTGATGATGCATCATAGTAGGTTTTTCCATATACCTACTCACCATTCCAAAGACATGTGAAAGGTCTGGATGAGTACGTTGATCATTTGCTGCTTCAACTCTTTGATGTCTTCCTCATTATATCAATGAGTGGCTTCTTTTTCCTTGCGTGCGCCCATGCGAATTAGCTTATATTTTTTTAGATTTTAATACTTCTGGTAATTTCTAATAATTTTTATATTAATTTTCTATATGACATGATTCGAACTTGGTTCCTTCACCAAGATTAAAGAGTTTCAATCCATATCTCAACCTGTAACTCTCTTTATTACGTGATCATTGCAGATGAGTGGAGTAATTTTTCT…
M4491087	ACGCCTCCAACGTAAGTGTCATTGTTGGCTGCGTCGAGGGCACCTCAGGGGTAGGCACTAGTGCTTAGGGGACCTCACATGCTAGTCCCTCGTGCCTATTCTTCTCTGAGCATGTGTTGACTCGCAACTCTCTTTTTGCTTTTCTTGGGCGCTTGTGCCTAAAGCATCTCCATTGCTACATCCTTAGGTTTACTTTGTTCCACCTCGAGAGTCTGTGCAATGGTGTTATAACGATCCATTTTTTAGAGGGATTCGAGCCACAAACGGTTACTCATTGAGTGGAAATAAGTAAAAATGTGTAGAATTTAGAACTTTTAAACGTGCATGCACATAAAAAAAAGTTTAGATTTAGTACCAATACGAGAGAAGAAGAAACAACACTTGGAGAGTAAAGGTTAA…
M4930644	GTCTCTCTCTCTTTCTCCTTTAAAATCTTCATTTATTTTGATTCATAACACTAACATGCTTTTCTATGATAGACATTGGCTATAAGGTTCAAGCCAGGGAAGACCGACGACTTCCGAAAAGTGTGGAACATCTACCATCACTTTCTAGGATATGCTTTACTACCACTCATATTCATAAACATATTTGAAGGAATTAAAATTTTGAAACCGGACAATAAGAATACATGGAAGTTGGCAGTGACTGGAATTCTTACAGCTTTGGGGGTTATCACTTTCATTCTTGAGGCTTATACTTGGAAAAAGTTTATTGATTATAAGAATCAAGACAAGAAGGAGGGGGACATCAGGAGGAAGTGTGAATCAACAAACTATGATCAGGGTGGTGGTTCAATAAATAAA…
